# Supplementary material for: A bacterial riboswitch class senses xanthine and uric acid to regulate genes associated with purine oxidation
Source: RNA. 2020 Aug;26(8):960–8. doi: 10.1261/rna.075218.120 (PMC7373994; doi:10.1261/rna.075218.120)
Supplement: Supplemental Material [file supp_075218.120_Supplemental_File_S1.zip]

Archive with 2 entries (2 files):
- Supplemental_File_S1.sto
- __MACOSX/._Supplemental_File_S1.sto
