# Supplementary material for: A bacterial riboswitch class senses xanthine and uric acid to regulate genes associated with purine oxidation
Source: RNA. 2020 Aug;26(8):960–8. doi: 10.1261/rna.075218.120 (PMC7373994; doi:10.1261/rna.075218.120)
Supplement: Supplemental Material [file supp_075218.120_Supplemental_File_S1.zip › Supplemental_File_S1.sto]

# STOCKHOLM 1.0
NZ_CP014517.1/865603-865659               GA-GUAGAAGCGUUCAG.C--UGCGCACGCA----CC----------------------------------------ACCGACGUG-CGC--CGCCCGGAA-AUUGCUC
NC_008314.1/1256234-1256298               GA-GUAGAAGCGUUCAC.C--AUCCGCGCG------------------------------------GCGCGUCGCAGACGCACGCC-GGA--UGGCCGGGA-AUUGCUC
NZ_CP016022.1/440095-440042               GA-GUAGAAGCGUUCAC.C--AGCCGCGCAC-----------------------------------------------ACCAUGCC-GGC--UGGCCGGGA-AUUGCUC
NZ_ASZV01000046.1/89868-89815             GA-GUAGAAGCGUUCAC.C--AGCCGCGCAC-----------------------------------------------ACCAUGCC-GGC--UGGCCGGGA-AUUGCUC
NC_014931.1/5010087-5010144               GA-GUAGAAGCGUUCAG.C--AGCGCACGCA------------------------------------------CCA--CGAACGUG-CGC-CCGCCCGGAA-AUUGCUC
NZ_LKDZ01000026.1/40173-40116             GA-GUAGAAGCGUUCAG.C--AGCGCACGCA----CC----------------------------------------AACCCCGUG-CGC-CCGCCCGGAA-AUUGCUC
NZ_KB905045.1/83728-83671                 GA-GUAGAAGCGUUCAG.C--AGCGCACGCA----CC----------------------------------------ACCCUUGUG-CGC-CCGCCCGGAA-AUUGCUC
JGI11944J13513_1097876/288-220            GA-GUAGAAGCGUUCAC.U--GCGUUGCCCCC----U-----------------------------GUGCAGUCCUGCACGACGCG-AUG-CCAGUCGGAA-AUUGCUC
NZ_LKTZ01000019.1/76263-76319             GA-GUAGAAGCGUUCAG.C--GGCAGAUGCA----C----------------------------------------CAUCGAAGUG-CGC--CGCCCGGAA-AUUGCUC
NZ_BCUU01000136.1/4401-4469               GA-GUAGAAGCGUUCAG.C--GCGCCGCCCCC---------------UGCUCCACCA-----------------AGGAACGGGCCG-GCU-UCGU-GGGUC-AUUGCUC
NZ_CP016449.1/1004912-1004957             GA-GUAGAAGCGUUCAG.C--ACCGCGCCAUG-------------------------------------------------------CGG--AGC-AGGAA-AUUGCUC
NC_022247.1/4382333-4382390               GA-GUAGAAGCGUUCAG.C--AGCGCACGCA----CC----------------------------------------ACCCUUGUG-CGC-UCGCCCGGAA-AUUGCUC
NC_018708.1/1154600-1154562               GA-GUAGAAGCGUUCAG.C--GG--cca-------------------------------------------------------------C--CGCCCGGAA-AUUGCUC
NC_007974.2/1385628-1385686               GA-GUAGAAGCGUUCAA.C--CGCCCCGCCCU---UU---------C-----------------------------CAGGCACCGG-GGC--GGC-AGGAA-AUUGCUC
NZ_JVBI01000197.1/2567-2641               GA-GUAGAAGCGUUCAC.U--GCUGCGUGAAGUGCCG-------CCCGGUA-------------------CUUCGGUUGAUUGGCG-CAG--CGGCCGGAA-AUUGCUC
NZ_KN046795.1/567777-567729               GA-GUAGAAGCGUUCAG.CUUGCCGGCCUGUG----C--------------------------------------------------CGG--CGC-GGGUC-AUUGCUC
NZ_CCAE010000001.1/115178-115227          GA-GUAGAAGCGUUCAG.C--GGGUCGCCCC---------------------------------------------------ACGC-ACC--CGCCCGGAA-AUUGCUC
NZ_ANKP01000247.1/81875-81817             GA-GUAGAAGCGUUCAA.C--CGCCCCGCCCU---UU---------C-----------------------------CAGGCAUCGG-GGC--GGC-AGGAA-AUUGCUC
NZ_BBJZ01000003.1/150642-150705           GA-GUAGAAGCGUUCAG.C--ACGGUGCUCUG--GCC--C--------------------------------UUGUCGGUCAGCAG-CUU--CGC-GGGUC-AUUGCUC
NC_008752.1/1188996-1189061               GA-GUAGAAGCGUUCAG.C-ACGGCAGCGGCC----C-----------U--------------------CUUGCGUGGGGCUGGCG-GUC--GGC-GGGUC-AUUGCUC
NZ_LKFB01000013.1/223230-223167           GA-GUAGAAGCGUUCAG.C--ACGGUGCUCUG----A---------CCGCACC-----------------------CGGUCAGCAG-CUU--CGC-GGGUC-AUUGCUC
NZ_JNCQ01000019.1/71310-71358             GA-GUAGAAGCGUUCAG.CUUGCCGGUCUGUG----C--------------------------------------------------CGG--CGC-GGGUC-AUUGCUC
NC_013446.2/4873148-4873212               GA-GUAGAAGCGUUCAG.C--ACGGUGCUCUG---AC---------CU-----------------------UCCCCCGGUCAGCAG-CUU--CGC-GGGUC-AUUGCUC
NZ_LAVC01000020.1/230550-230486           GA-GUAGAAGCGUUCAG.C--ACGGUGCUCUG---AC---------CU-----------------------UCCUCCGGUCAGCAG-CUU--CGC-GGGUC-AUUGCUC
NZ_CP014517.1/865002-864944               GA-GUAGAAGCGUUCAG.C--CCGGCACCUGU----C---------CA-----------------------------UCGAACAGG-CCG-UGGU-CGGAA-AUUGCUC
NZ_BBVD01000004.1/280564-280628           GA-GUAGAAGCGUUCAG.C--ACGGUGCUCUG---AC--------------------------------CUUUCCUCGGUCAGCAG-CUU--CGC-GGGUC-AUUGCUC
NC_021659.1/3494466-3494424               GA-GUAGAAGCGGUCAG.U--GCAGG---------CA------------------------------------------------G-CUG--CGC-GGGAC-AUUGCUC
NZ_CP006704.1/5481852-5481916             GA-GUAGAAGCGUUCAG.C--ACGGUGCUUCU----G--AC-----CA------------------------UCGCCGGUCAGCAG-CUU--CGC-GGGUC-AUUGCUC
NZ_LMTS01000163.1/235715-235771           GA-GUAGAAGCGUUCAG.C--CCGGCAUCCCG--------------------------------------------GUCUUGGUGC-CCG-CGGC-GGGAA-AUUGCUC
NZ_CP016449.1/1004820-1004773             GA-GUAGAAGCGUUCAG.U--GGGUGCCGC-----------------------------------------------------GUC-ACC--CGCCCGGAA-AUUGCUC
NC_015061.1/2047607-2047649               GA-GUAGAAGCGGUCAG.U--GCAG--------------GCAA--------------------------------------------CUG--CGC-GGGAC-AUUGCUC
NZ_CP017755.1/850115-850048               GA-GUAGAAGCGGUUAG.C--GCCGGCAUCG----CC---------CCCC-------------------CGCGGGGCGGGGUUCGC-CGG--CGC-GGGAC-AUUGCUC
NZ_MQML01000260.1/16260-16218             GA-GUAGAAGCGGUCAG.U--GCAG--------------GCAA--------------------------------------------CUG--CGC-GGGAC-AUUGCUC
NZ_CP017749.1/1994737-1994668             GA-GUAGAAGCGGUUAG.C--GCCGGCAUCG----CC---------CCCCCC-----------------CGCGGGGCGGGGUUCGC-CGG--CGC-GGGAC-AUUGCUC
NZ_BCNT01000006.1/152636-152577           GA-GUAGAAGCGUUCAG.C--GUGCACAUGCG---GC-------------------------------------CUGCCCGGCCGG-CCU--CGC-GGGUC-AUUGCUC
NZ_ASQH01000021.1/71051-70997             GA-GUAGAAGCGUUCAG.C--AUAGUCCGUCA---------------------------------------------CAUCGACUG-CUA--UGC-GGGUC-AUUGCUC
NZ_BBQI01000099.1/134276-134344           GA-GUAGAAGCGUUCAA.C--CGCCUGUUCCCUGACC----------GACCU---------------------AUCGGCGCAGGCA-GGC--GGC-AGGAA-AUUGCUC
NZ_CCAE010000001.1/115064-115021          GA-GUAGAAGCGUUCAG.C--CCGCGUCA--------------------------------------------------------C-GCG--AGC-AGGAA-AUUGCUC
NC_016818.1/2044230-2044272               GA-GUAGAAGCGGUCAG.U--GCAG--------------GCAA--------------------------------------------CUG--CGC-GGGAC-AUUGCUC
NZ_CP017755.1/2136659-2136699             GA-GUAGAAGCGUUCAG.C--GGCC-----------C--------------------------------------------------CGC--CGCCCGGAA-AUUGCUC
NZ_BBQI01000130.1/161065-161024           GA-GUAGAAGCGUUCAG.C--GGCC----------CG--------------------------------------------------CGC--CGCCCGGAA-AUUGCUC
NZ_CP010557.1/4102271-4102229             GA-GUAGAAGCGGUCAG.U--GCAG--------------AUAA--------------------------------------------CUG--CGC-GGGAC-AUUGCUC
NZ_LCZH01000009.1/265253-265204           GA-GUAGAAGCGUUCAG.C--ACGCGCCCAG----------------------------------------------------UGC-GCG-UUGCCCGGAA-AUUGCUC
NZ_JWLQ01000023.1/9328-9286               GA-GUAGAAGCGGUCAG.U--GCGG--------------GCAA--------------------------------------------CUG--CGC-GGGAC-AUUGCUC
NC_014306.1/3038231-3038189               GA-GUAGAAGCGGUCAG.U--GCAGC----------Uca------------------------------------------------GUG--CGC-GGGAC-AUUGCUC
NZ_CP015202.1/2651399-2651442             GA-GUAGAAGCGGUCAG.U--GCCAAAAGu---------------------------------------------------------UGG--CAU-GGGAC-AUUGCUC
NZ_LSJH01000177.1/6701-6658               GA-GUAGAAGCGUUCAG.C--GGCCC----------C-----------Ac-------------------------------------AGC--CGCCCGGAA-AUUGCUC
NC_015563.1/6055627-6055578               GA-GUAGAAGCGUUCAG.C--ACGCGCCCAG----------------------------------------------------UGC-GCG-UUGCCCGGAA-AUUGCUC
NZ_JUHC01000008.1/324792-324749           GA-GUAGAAGCGGUCAG.U--GCCAAAAGa---------------------------------------------------------UGG--CAU-GGGAC-AUUGCUC
NZ_LKTZ01000019.1/76150-76080             GA-GUAGAAGCGUUCAG.U--CCACCGGCCUU---CG---------UCCCACC------------------CCCUGGCGAAGCCGG-CCG-CGAC-GGGAA-AUUGCUC
3300000053_041335/639-586                 GA-GUAGAAGCGUUCAG.C--ACACAGGCCCC------------------------------------------------GCGCCU-GUG-UUGCCCGGAA-AUUGCUC
NZ_JMRT02000001.1/599802-599844           GA-GUAGAAGCGGUCAG.U--GCAG--------------GCAA--------------------------------------------CUG--CGC-GGGAC-AUUGCUC
NZ_CP018171.1/956119-956159               GA-GUAGAAGCGGUCAG.G--GC--gggaag----------------------------------------------------------G--CCC-GGGAC-AUUGCUC
NZ_LMPT01000012.1/479065-479009           GA-GUAGAAGCGUUCAG.C--GCUGCCACCCC--------------------------------------------UGUGCGAUGG-UGG--CGCCCGGAA-AUUGCUC
NZ_KK211222.1/547565-547516               GA-GUAUAAGCGGUUAG.C--GCGCUGGCUU--------------------------------------------------CGGCC-UCG--CGU-GGGAC-AUUGCUC
NZ_LKDZ01000026.1/40296-40361             GA-GUAGAAGCGUUCAG.C--CUCGCGCAUG----CC---U-----UUUCAACCG----------------------GCAUGCCGA-CGA--AGC-AGGAA-AUUGCUC
NZ_CP017755.1/2136427-2136366             GA-GUAGAAGCGUUCAC.C--AGCCGUGUGC---------------------------------------AUGCCGGGCAUGCGAC-GGC--AGGCCGGGA-AUUGCUC
NZ_KB903184.1/66559-66520                 GA-GUAGAAGCGUUCAG.C--GGCA--------------------------------------------------------------CGC--CGCCCGGAA-AUUGCUC
NZ_ALPV02000010.1/113428-113386           GA-GUAGAAGCGGUCAG.U--GCCAGGCa----------------------------------------------------------UGG--CAU-GGGGC-AUUGCUC
NC_017530.1/2881662-2881619               GA-GUAGAAGCGGUCAG.U--GCCCAAaga---------------------------------------------------------UGG--CAU-GGGAC-AUUGCUC
NZ_JNVW01000050.1/15320-15266             GA-GUAGAAGCGUUCAG.C--AUAGUCAGUC---------------------------------------------ACAUCGACUG-CUA--UGU-GGGUC-AUUGCUC
NZ_LXER01000020.1/90025-89983             GA-GUAUAAGCGGUCAG.U--GCAG--------------GCAA--------------------------------------------CUG--CGC-GGGAC-AUUGCUC
NZ_KV575261.1/596732-596786               GA-GUAGAAGCGUUCAG.C--AUAGUCAGUU---------------------------------------------ACAUCGACUG-CUA--UGU-GGGUC-AUUGCUC
NZ_LYRP01000001.1/175311-175354           GA-GUAUAAGCGGUUAG.U--GCGGCCAGC---------------------------------------------------------CCG--CAU-GGGAC-AUUGCUC
NZ_KB849179.1/1428839-1428893             GA-GUAGAAGCGUUCAG.C--AUAGUCAGUU---------------------------------------------ACAUCGGCUG-CUA--UGU-GGGUC-AUUGCUC
NC_008314.1/1256080-1256041               GA-GUAGAAGCGUUCAG.C--GGCA--------------------------------------------------------------CGC--CGCCCGGAA-AUUGCUC
JGI11800J13271_1000144/6648-6609          GA-GUAGAAGCGGUCAG.G--ACA-agg------------------------------------------------------------CG--UCC-GGGAC-AUUGCUC
NZ_AGFJ01000355.1/5059-5101               GA-GUAGAAGCGGUCAG.U--GCCAGGCa----------------------------------------------------------UGG--CAU-GGGGC-AUUGCUC
NZ_JFYT01000112.1/139811-139762           GA-GUAGAAGCGUUCAG.C--ACGCGCCCAG----------------------------------------------------UGC-GCG-UUGCCCGGAA-AUUGCUC
NZ_JVIC01000004.1/78227-78275             GA-GUAUAAGCGGUUAG.C--GCGCAGGCAC---------------------------------------------------AGCC-UCG--CGU-GGGAC-AUUGCUC
NC_017530.1/2881905-2881947               GA-GUAGAAGCGGUCAG.U--GCCAGGCa----------------------------------------------------------UGG--CAU-GGGGC-AUUGCUC
NZ_BCZS01000003.1/192609-192564           GA-GUAUAAGCGGUCAG.C--GCGGCCCA------------------------------------------------------CCG-GCG--CGC-GGGAC-AUUGCUC
NC_022738.1/3122288-3122331               GA-GUAGAAGCGGUCAG.U--GCCGGUGGA---------------------------------------------------------CGG--CAU-GGGGC-AUUGCUC
NZ_JH603146.1/3052153-3052110             GA-GUAGAAGCGGUCAG.U--ACGAUuuau---------------------------------------------------------CCG--UAC-GGGAC-AUUGCUC
NZ_LVXY01000009.1/229697-229621           GA-GUAGAAGCGGUUAG.C--GCCAACGCAUC---CC---------AAACGCAUC-----------GCCAUCGCAGGCCGAUGCCC-CGG--CGC-GGGAC-AUUGCUC
NZ_BCUU01000136.1/4213-4165               GA-GUAGAAGCGUUCAG.C--CCCGCGCCCUG----------------------------------------------------CG-CGU--UGCCCGGAA-AUUGCUC
NZ_LSOF01000030.1/88813-88763             GA-GUAGAAGCUGUUAG.C--GUCGAGCCGUA-------------------------------------------------CUGAU-CGA--CGC-GGGAC-AUUGCUC
NZ_LXWE01000001.1/588193-588245           GA-GUAGAAGCGGUCAG.G--AUCCCUUUUU-----------------------------------------------AAACACGC-AGA--UCC-GGGAC-AUUGCUC
NZ_JMKU01000020.1/39990-39936             GA-GUAGAAGCGUUCAG.C--ACGGUGGGGC-----C------------------------------------------CGCCCCG-CCG-UCGCCCGGAA-AUUGCUC
NC_008752.1/1188777-1188722               GA-GUAGAAGCGUUCAG.CACGGCGGGGCCAG------------------------------------------------CCUCCGCCGC--CGCCCGGAA-AUUGCUC
2200091240/27975-28016                    GA-GUAGAAGCGGUUAG.G--GCCCA---------CC--------------------------------------------------GGG--CCC-GGGAC-AUUGCUC
NC_014145.1/3509171-3509210               GA-GUAGAAGCGGUCAG.C--GGCGa-------------------------------------------------------------UGC--UGC-GGGAC-AUUGCUC
NZ_LVYV01000001.1/275981-276022           GA-GUAGAAGCGGUCAG.A--ACCA---------GUG--------------------------------------------------CGG--UUC-GGGAC-AUUGCUC
NZ_CM002330.1/2963339-2963381             GA-GUAGAAGCGGUCAG.U--GCCA--------------GCAA--------------------------------------------UGG--CAC-CGGGC-AUUGCUC
NZ_JNVW01000050.1/16761-16804             GA-GUAUAAGCGGUCAG.U--GUGUUGUGA---------------------------------------------------------ACA--CAC-GGGAC-AUUGCUC
NZ_LMPT01000012.1/479380-479440           GA-GUAGAAGCGUUCAGAC--CAGCAGAUCCG---------------------------------------CAUUGC-GUGGGCCG-GCU--GGC-GGGUC-AUUGCUC
NZ_CEFQ01000008.1/233502-233456           GA-GUAUAAGCGGUCAG.C--GUGACACCAC----UU--------------------------------------------------UCA--CGC-AGGAC-AUUGCUC
NZ_KB849775.1/994324-994271               GA-GUAGAAGCGUUCAG.C--AUAGUAGUAAU----------------------------------------------AUCAAUUG-CUA--UGU-GGGUC-AUUGCUC
NZ_KB850134.1/1623479-1623531             GA-GUAGAAGCGUUCAG.C--AUACAGUCAC-----------------------------------------------ACCAACUG-CUA--UGU-GGGUC-AUUGCUC
NC_016602.1/1059346-1059385               GA-GUAGAAGCGGUCAG.G--AG----------------------------------------------------------GAACG---C--UCC-GGGGC-AUUGCUC
NZ_JSAK01000033.1/188838-188780           GA-GUAGAAGCGGUCAG.C--ACUGAGCGGCU----C---------C----------------------------AACAGGACCCA-AGG--UGC-AGGGC-AUUGCUC
NZ_CP014035.1/276655-276693               GA-GUAGAAGCGGUCAG.G--GGA-ga-------------------------------------------------------------UC--UCC-GGGAC-AUUGCUC
NC_022082.1/2308379-2308422               GA-GUAGAAGCGGUCAG.U--ACGG--------------GUUAU-------------------------------------------CCA--UAC-GGGAC-AUUGCUC
NZ_FLHI01000001.1/857701-857744           GA-GUAGAAGCGGUCAG.U--ACGGA--------------UUAu-------------------------------------------CCA--UAC-GGGAC-AUUGCUC
NZ_KB850072.1/1780807-1780861             GA-GUAGAAGCGUUCAG.C--AUAGUCAGUC---------------------------------------------ACAUCGACUG-UUA--UGU-GGGUC-AUUGCUC
NZ_LMTS01000300.1/52065-51985             GA-GUAGAAGCGUUCAC.C--GUUUCGCCUUU--GCA---------GGACGCCCCGG---------GCCGGCGCGUCCUGCGGGCG-UAU--CGGCCGGAA-AUUGCUC
NZ_AMZS01000026.1/38688-38634             GA-GUAGAAGCGUUCAG.C--AUAGUCAGUC---------------------------------------------ACAUCGGCUG-UUA--UGU-GGGUC-AUUGCUC
NZ_AIED01000041.1/4106-4149               GA-GUAUAAGCGGUCAG.U--AUGUUGCAA---------------------------------------------------------ACA--UAC-GGGAC-AUUGCUC
NZ_KB850206.1/1541629-1541682             GA-GUAGAAGCGUUCAG.C--AUAGUAGUAAU----------------------------------------------AUUAAUUG-CUA--UGU-GGGUC-AUUGCUC
NZ_JUZO01000118.1/43980-44023             GA-GUAUAAGCGGUCAG.U--GCGGUU--------------Uau-------------------------------------------CCG--UAC-GGGAC-AUUGCUC
JGI11800J13271_1000144/3800-3760          GA-GUAGAAGCAGUCAA.C--GCCG----------UC--------------------------------------------------CGG--CGC-GGGUC-AUUGCUC
NZ_KB850050.1/235870-235913               GA-GUAUAAGCGGUCAG.U--GUGUUGUGA---------------------------------------------------------ACA--CAC-GGGAC-AUUGCUC
NC_022738.1/3122044-3122001               GA-GUAGAAGCGGUCAG.U--GCCUGGAaa---------------------------------------------------------UGG--CAU-GGGAC-AUUGCUC
NZ_LYRP01000001.1/175026-174977           GA-GUAGAAGCGUUCAG.C--CGGUUACCUGU----Cuuu-----------------------------------------------ACC--GGU-GGGUC-AUUGCUC
NZ_LSOF01000030.1/67505-67555             GA-GUAUAAGCGGUUAG.C--GUCUGGCCAU-------------------------------------------------CGCGGC-UGG--CGC-GGGAC-AUUGCUC
NZ_FLFS01000001.1/861368-861325           GA-GUAGAAGCGGUCAG.U--ACGG--------------GUUAU-------------------------------------------CCA--UAC-GGGAC-AUUGCUC
NZ_CP010026.1/3720192-3720248             GA-GUAGAAGCGGCUAG.C--GAGCCGGCACG---CG------------------------------------------AGUGCCG-GUCACCGU-GGGGC-AUUGCUC
NZ_LZPJ01000110.1/23336-23284             GA-GUAGAAGCGUUCAG.C--AUGCAGUCAC-----------------------------------------------AACAACUG-CUA--UGU-GGGUC-AUUGCUC
NZ_KE007347.1/1376805-1376859             GA-GUAGAAGCGUUCAG.C--AUAGUUAGUC---------------------------------------------ACAUCGACUG-UUA--UGU-GGGUC-AUUGCUC
NZ_BCNR01000015.1/367822-367878           GA-GUAGAAGCGUUCAG.C-ACCGUCCCCU-G---UA---------C-------------------------------CACAGGGG-GCG--GGC-AGGAA-AUUGCUC
NZ_CM002330.1/2963095-2963037             GA-GUAGAAGCGGUCAG.C--ACAGAGGGCU----CU---------CA----------------------------ACAGAACCCG-AGG--UGC-AGGGC-AUUGCUC
NZ_FSRV01000001.1/3100757-3100701         GA-GUAGAAGCGGCUAG.C--GAGCCGGCAUG---------------------------------------------CAUGUGCCG-GUCACCGU-GGGGC-AUUGCUC
NZ_FOXK01000007.1/158250-158199           GA-GUAGAAGCGGUUAG.C--GUCCGAUCGG----------------------------------------------CUC--CGAU-CGA--CGU-GGGAC-AUUGCUC
NZ_BBTF01000019.1/71051-71008             GA-GUAUAAGCGGUCAG.U--AUGUUGCAA---------------------------------------------------------ACA--UAC-GGGAC-AUUGCUC
NC_010501.1/2876599-2876557               GA-GUAGAAGCGGUCAG.U--GCCA--------------GAAA--------------------------------------------UGG--CAU-GGGGC-AUUGCUC
NZ_BCNT01000006.1/152828-152876           GA-GUAGAAGCGUUCAG.C--CUUGCGCAUC----------------------------------------------------GCG-CAG--CGCCCGGAA-AUUGCUC
NC_022247.1/4382196-4382159               GA-GUAGAAGCGUUCAG.C--CC--uu--------------------------------------------------------------G-CGGC-AGGAA-AUUGCUC
NZ_FNZM01000025.1/8643-8582               GA-GUAGAAGCGGCUAG.C--GACCGGCACGG---CC-------------------------------------UUCGAGGCAGCC-GGCACCGU-GGGGC-AUUGCUC
NZ_ASXT01000012.1/166592-166550           GA-GUAGAAGCGGUUAG.G--UGCCGGGC----------------------------------------------------------GGC--AUC-GGGAC-AUUGCUC
NZ_BAEB01000036.1/94595-94643             GA-GUAGAAGCGUUCAG.C--AUAUAUCUAA---------AAA------------------------------------------U-AUA--UGU-GGGUC-AUUGCUC
GO4KUYH02F1T53/17-64                      GA-GUAGAAGCGUUCAG.C---CCGCGCAGC----------------------------------------------------GCG-CGG--CGCCCGGAA-AUUGCUC
TB_PC08_64_1006378/3077-3116              GA-GCAGAAGCGGUCAG.C--GGCGa-------------------------------------------------------------UGC--UGC-GGGAC-AUUGCUC
NZ_JXXQ01000083.1/2077-2119               GA-GUAGAAGCGGUUAG.G--UGCCGGAC----------------------------------------------------------GGC--AUC-GGGAC-AUUGCUC
NZ_CP016347.1/587243-587196               GA-GUAGAAGCGGUUAG.A--UACCUAAACAuaa-----------------------------------------------------GGU--AUC-GGGAC-AUUGCUC
NZ_KB849357.1/1565845-1565802             GA-GUAUAAGCGGUCAG.U--GUGUACCAa---------------------------------------------------------ACA--CGC-GGGAC-AUUGCUC
NZ_LXWE01000001.1/587878-587831           GA-GUAGAAGCGGUCAG.G--CUAGUCGCAUU---UU--------------------------------------------------CCA--GCC-CGGGC-AUUGCUC
NC_022247.1/4373399-4373477               GA-GUAGAAGCGUUCAC.C--GUUUCGCCGUGAAGA----------CGCCC------------GAUGACGGUGCGGCUUCUCCGCG-CUU--CGGCCGGAA-AUUGCUC
NZ_FNKP01000001.1/2260823-2260767         GA-GUAGAAGCGGCUAG.C--GAGCCGGCAUA---U------------------------------------------CGAUGCCG-GUCACCGU-GGGGC-AUUGCUC
NZ_AXBY01000006.1/61135-61175             GA-GUAGAAGCUGUCAG.U--GCCCau------------------------------------------------------------GAG--CAC-GGGUC-AUUGCUC
NZ_FSRU01000002.1/1167163-1167109         GA-GUAGAAGCGGCUAG.C--GACCGGCAUAU-----------------------------------------------CUGUGCC-GGCAACGU-GGGGC-AUUGCUC
NZ_JEWS01000001.1/469102-469143           GA-GUAUAAGCGGUCAG.U--AUGGcaa-----------------------------------------------------------ACA--UAC-GGGAC-AUUGCUC
NC_016602.1/1059055-1059012               GA-GUAGAAGCGGUUAG.A--UGUCG--------------UGAu-------------------------------------------GGC--AUC-GGGAC-AUUGCUC
NZ_BCNR01000015.1/367649-367591           GA-GUAGAAGCGUUCAG.C--GCAAGGCGGCU-------GUAU------------------------------------CCAGCCGCCAA--CGCCCGGAA-AUUGCUC
NZ_LSJH01000177.1/6892-6957               GA-GUAGAAGCGUUCAA.C--CGCUGCAUGC-------------------AUCCCugucgcgcgaugcauc----------------AAU--GGC-CGGGA-AUUGCUC
NZ_KB849643.1/2199474-2199516             GA-GUAUAAGCGGUUAG.U--GCGAUCau----------------------------------------------------------UCG--CAU-GGGAC-AUUGCUC
NZ_JVIC01000004.1/77965-77919             GA-GUAGAAGCGUUCAG.C--CAUGGCGUU------------A----------------------------------------AC--GAU--GGC-GGGUC-AUUGCUC
NZ_CYHF01000001.1/264277-264316           GA-GUAGAAGCGGUCAG.C--GGCUu-------------------------------------------------------------UGC--UGC-GGGAC-AUUGCUC
NZ_GG665951.1/263225-263274               GA-GUAGAAGCGUUCAG.C--AUAUAUCUAA--------ACAA------------------------------------------U-AUA--UGU-GGGUC-AUUGCUC
NC_016613.1/573963-573916                 GA-GUAGAAGCGGUUAG.A--UACCUAAACAuaa-----------------------------------------------------GGU--GUC-GGGAC-AUUGCUC
NZ_LAVC01000020.1/230740-230788           GA-GUAGAAGCGUUCAG.C---CUGCAUCC---------------------------------------------------GCGUG-CAG--UGCCCGGAA-AUUGCUC
CLOF_contig16409/667-710                  GA-GUAGAAGCUGUCAG.C--CGGAGAGC--------------------------------------------------------C-UCC--GGU-GGGUC-AUUGCUC
ACEF_contig04168/1608-1565                GA-GUAGAAGCUGUCAG.C--CGGAAAGC--------------------------------------------------------C-UCC--GGU-GGGUC-AUUGCUC
NZ_CBRO020000050.1/7046-7089              GA-GUAUAAGCGGUCAG.U--GUGUGGUAa---------------------------------------------------------ACA--UGC-GGGAC-AUUGCUC
NZ_GG753600.1/112158-112201               GA-GUAUAAGCGGUCAG.U--GUGUAGUAa---------------------------------------------------------ACA--UGC-GGGAC-AUUGCUC
NZ_KB849801.1/96368-96319                 GA-GUAGAAGCGUUCAG.C--AUAUAUCAAAacaau---------------------------------------------------AUA--UGU-GGGUC-AUUGCUC
NZ_JTLJ01000041.1/32698-32654             GA-GUAGAAGCGGUCUG.C--AAUCAUCGA-------------------------------------------------------C-GAU--UGC-UGGAC-AUUGCUC
NZ_BBJZ01000003.1/150451-150403           GA-GUAGAAGCGUUCAG.C---CUGCCUCU---------------------------------------------------GUGUG-CAG--UGCCCGGAA-AUUGCUC
NZ_LKFB01000013.1/223420-223468           GA-GUAGAAGCGUUCAG.C---CUGCAUUC---------------------------------------------------GCGUG-CAG--UGCCCGGAA-AUUGCUC
NZ_CP014506.1/607194-607249               GA-GUAGAAGCGGCUAG.U--GUCUGGUGUAU---UC----------------------------------------GCAGUAACC-AG---CAU-GGGGC-AUUGCUC
NZ_JSEP01000007.1/144027-144068           GA-GUAUAAGCUGGCAG.U--GCCGC---------C-------------------------------------------------G-CGG--CAC-GGGUC-AUUGCUC
NZ_CP018171.1/960307-960346               GA-GUAUAAGCAGUCAA.C--GCCG-----------C--------------------------------------------------CGG--CGU-CGGUC-AUUGCUC
NZ_BCTF01000002.1/290307-290261           GA-GUAGAAGCUGUCAG.U--UGGCACUCCAG----U--------------------------------------------------GCC--AAU-CGGUC-AUUGCUC
NZ_AMSA01000026.1/26773-26832             GA-GUAGAAGCGGCUAG.C--AGUCGGUAACA--------------CU---------------------------UCACACUUACC-GUC-UUGC-GGGGC-AUUGCUC
NC_005966.1/963468-963517                 GA-GUAGAAGCUGUCAA.C--AUGAUGACGUU-------GUC-------------------------------------------A-CUA--UGU-GGGUC-AUUGCUC
NC_011988.1/403410-403449                 GA-GUAGAAGCGGUCUG.A--GCCU-----------G--------------------------------------------------AGG--CUC-UGGGC-AUUGCUC
NC_016613.1/574285-574325                 GA-GUAGAAGCGGUUAA.G--AGUUga------------------------------------------------------------AUC--UCU-GGGAC-AUUGCUC
NZ_CP006704.1/5481662-5481614             GA-GUAGAAGCGUUCAG.C---CUGCAUCC---------------------------------------------------GUGUG-CAG--UGCCAGGAA-AUUGCUC
NZ_KV880769.1/697120-697062               GA-GUAGAAGCGGCUAG.C--AGUCGGUAAC-----C-----------A--------------------------AGACACUUACC-UUC-UUGC-GGGGC-AUUGCUC
NZ_BBTL01000001.1/300324-300365           GA-GUAUAAGCGGUUAG.U--GUGUAaa-----------------------------------------------------------ACA--CAU-GGGAC-AUUGCUC
NZ_KB849801.1/96694-96735                 GA-GUAUAAGCGGUUAG.U--GUGUAuu-----------------------------------------------------------ACA--CAU-GGGAC-AUUGCUC
NZ_CP014596.1/1174304-1174267             GA-GUAGAAGCGGUCUG.G--ACC-c--------------------------------------------------------------GG--UCC-UGGAC-AUUGCUC
NZ_AIEA01000012.1/22931-22889             GA-GUAUAAGCGGUUAG.U--GCGUUcag----------------------------------------------------------UCG--CAU-GGGAC-AUUGCUC
NZ_BAEB01000036.1/94266-94225             GA-GUAUAAGCGGUUAG.U--GUGUAuu-----------------------------------------------------------ACA--CAU-GGGAC-AUUGCUC
NC_005966.1/1463080-1463122               GA-GUAUAAGCGGUUAG.U--GCGUGcau----------------------------------------------------------UCG--CAU-GGGAC-AUUGCUC
NZ_KB849558.1/1227158-1227117             GA-GUAUAAGCGGUUAG.U--GUGUAuu-----------------------------------------------------------ACA--CAU-GGGAC-AUUGCUC
NZ_CP009450.1/3675291-3675249             GA-GUAGAAGCUGUCAG.C--CGGCacau----------------------------------------------------------UCC--GGU-GGGUC-AUUGCUC
NZ_KB892894.1/236263-236226               GA-GUAGAAGCUGUCAA.G--GCG-u--------------------------------------------------------------CG--CCU-GGGUC-AUUGCUC
NZ_FQZF01000031.1/35009-34963             GG-GUAGAAGCGGCCAG.G--GCCCUCUCA---------------------------------------------------GA--G-GUG--CCC-GGGGC-AUUGCUC
NZ_KB849643.1/1743940-1743987             GA-GUAGAAGCUGUCAA.C--AUAUAAAAA----------------------------------------------------ACGA-GUA--UGU-GGGUC-AUUGCUC
NZ_BBNM01000003.1/251317-251270           GA-GUAGAAGCUGUCAA.C--AUAUAAAAAauga-----------------------------------------------------GUA--UGU-GGGUC-AUUGCUC
NZ_CEFQ01000008.1/233721-233765           GA-GUAGAAGCUGUCAA.C--CGUGGUUUca--------------------------------------------------------CCC--GGU-GGGUC-AUUGCUC
NZ_ARRT01000007.1/291466-291431           GA-GUAGAAGCAGUCGG.G--C---ccu----------------------------------------------------------------GCC-CGGAC-AUUGCUC
NZ_KB890960.1/132504-132539               GA-GUAGAAGCAGUCGG.G--C---cuu----------------------------------------------------------------GCC-CGGAC-AUUGCUC
_GX4VOVV02H60IK/197-234                   GA-GUAGAAGCAGGCAG.G--CC--uau-------------------------------------------------------------G--GCU-GGGUC-AUUGCUC
NZ_FQVF01000016.1/84347-84309             GA-GUAGAAGCGGUUAA.G--CCU-ug-------------------------------------------------------------UG--GCC-UGGAC-AUUGCUC
NZ_HG916854.1/53435-53397                 GA-GUAGAAGCGGUCUG.A--ACCU--------------------------------------------------------------UGG--UUC-UGGAC-AUUGCUC
NZ_LGIS01000016.1/128801-128757           GA-GUAGAAGCUGUCAG.C--CGUGGUuuca--------------------------------------------------------UUC--GGU-GGGUC-AUUGCUC
NZ_FQVF01000014.1/27507-27441             GA-GUAGAAGCAGUCAG.A--CGCGUUCUCUU---AC-----------UCUA-------------------UUAAAAGAGUAAGAG-UGC--GUU-CGGUC-AUUGCUC
NZ_MBFB01000012.1/574222-574261           GA-GUAGAAGCGGUCUG.A--GCCUg-------------------------------------------------------------ACG--CUC-UGGGC-AUUGCUC
NZ_ANJR01000025.1/1071928-1071986         GA-GUAGAAGCGGCUAG.C--AGUCGGUAAC-----C-----------AA-------------------------GACACUUACCU-U-C-UCGC-GGGGC-AUUGCUC
NZ_KB849722.1/189985-190034               GA-GUAUAAGCUGUCAA.C--AUAUUGAUUUauuca---------------------------------------------------UUA--UGU-GGGUC-AUUGCUC
NZ_ATFJ01000038.1/430792-430731           GA-GUAGAAGCGGUCUG.U--AAUAGCGAGCC----A---------UUGA-------------------------GACUCUCAAGC-UAU--UGC-UGGAC-AUUGCUC
NZ_CP004393.1/3143225-3143263             GA-GUAGAAGCGGUCGG.G--CCAC--------------------------------------------------------------GGG--GCC-UGGGC-AUUGCUC
NZ_MJIC01000004.1/185993-186030           GA-GUAGAAGCUGGCAG.G--CGU-u--------------------------------------------------------------AC--GCU-GGGUC-AUUGCUC
NZ_CP017244.1/1966593-1966631             GG-GUAGAAGCGGUCUG.A--ACCA--------------------------------------------------------------UGG--UUC-UGGAC-AUUGCUC
NZ_MOOY01000005.1/32165-32127             GA-GUAGAAGCGGUCUG.A--GCCA--------------------------------------------------------------CGG--UUC-UGGAC-AUUGCUC
NZ_ARRT01000007.1/294324-294286           GA-GUAGAAGCGGUCUG.A--GCCU--------------------------------------------------------------CGG--UUC-UGGAC-AUUGCUC
NZ_HG916854.1/50566-50531                 GA-GUAGAAGCAGUCGG.G------cacca---------------------------------------------------------------CC-CGGAC-AUUGCUC
NZ_MOOY01000005.1/29298-29258             GA-GUAGAAGCAGUCGG.G------cucuuucuuu----------------------------------------------------------CC-CGGAC-AUUGCUC
NZ_FQVF01000016.1/84612-84669             GA-GUAGAAGCGGUCAA.A--UUUGGUGUCGA--GUU----------------------------------------CCAACAAAC-CAA--GUU-CGGGC-AUUGCUC
NZ_LUTU01000007.1/68265-68309             GA-GUAGAAGCGGUCGA.A--GCCCUGUUAC--------------------------------------------------------AGG--CUU-UGGGC-AUUGCUC
NZ_JAMB01000004.1/218526-218491           GA-GUAGAAGCAGUCAG.G--C---uuu----------------------------------------------------------------GCC-AGGUC-AUUGCUC
NZ_AQQX01000002.1/155704-155669           GA-GUAGAAGCGGUG-G.G--GC--gca-------------------------------------------------------------G--CCC-UG-AC-AUUGCUC
LWSO_GLQAYWI01DEXRF/109-153               GA-GUAGAAGCGGUC--.-------uuucaucuggccgccaacucc----------------------------------------------------GAC-AUUGCUC
NZ_AKZY01000138.1/22010-22069             CA-GUAGAAGCGGUCAG.C--CGCGUUAGUAU---CU-------------------------------------CACGAUACAACA-UCC--GGU-CGGGA-AUUGCUG
NC_007347.1/3378015-3378077               GG-GUAGAAGCGGUCGA.U--UGGACAGCAGC--GGC---------GCAA--------------------------UGCCGUGAGG-UCC--AAC-UGGAG-AUUGCUC
NZ_LFRI01000145.1/8043-7984               GC-GUAGAAGCGGUCAG.C--CACCUCAGCC---UGC---------CCC----------------------------CUGCAGGCG-AGC--GGU-CGGGC-AUUGCGC
NZ_KB467824.1/1584340-1584278             GG-GUAGAAGCGAUCAG.C--UCUUCGUUUC---CGG---------GCGCC-------------------------AUGCCGGGAU-GCG--AGC-GGGAA-AUUGCUC
NZ_KB467824.1/1576340-1576279             GG-GUAGAAGCGUUCAG.U--UGAUACGCGG---CCG---------CGCA--------------------------AGCGCCACGG-UUC--GAC-AGGAG-AUUGCUC
NZ_AWQR01000031.1/181232-181177           GA-GUAGAAGCUGUCAG.U--AACCGCCGG-----GC-------ACC--------------------------------CGCCCCA-AGU--UAU-CGGUC-AUUGCUC
NZ_AQUS01000286.1/53792-53851             CA-GUAGAAGCGGUCAG.C--CGCGUUAGUA----UC---------UAAC---------------------------GAUACAACA-UCC--GGU-CGGGA-AUUGCUG
NZ_AZNW01000026.1/80619-80560             CA-GUAGAAGCGGUCAG.C--CGCGUUAGUA----UC---------UCAC---------------------------GAUACAACA-UCC--GGU-CGGGA-AUUGCUG
NZ_AQWP01000003.1/35477-35536             CA-GUAGAAGCGGUCAG.C--CGCGUUAGUA----UC---------UCAC---------------------------GAUACAACA-UCC--GGU-CGGGA-AUUGCUG
AglaG_GBVDVLI01B3YUY/100-159              GA-GUAUAAGCGUUCAA.C--AUUCAGAUGA---UGU---------CUU----------------------------GGAUCAUUU-GAA--UGU-GGGUC-AUUGCUC
NC_009654.1/4635428-4635485               GA-GUAGAAGCGGUCAA.A--UUUGGUGUCG---AGU---------UC------------------------------CAACAAAC-CAA--AUU-CGGGC-AUUGCUC
NZ_KB822693.1/389798-389749               GA-GUAGAAGCGGCA-G.G--CGGCGGCUA------U-------------------------------------------GAAGUUCGCC--GCC-AG-GC-AUUGCUC
JGI12269J14319_10056854/1431-1476         GA-GUAUAAGCAGUCAG.C--GGAUCGCU--------CC----------------------------------------------G-AUC--CGC-GGGUC-AUUGCUC
4491734.3.9942138/149-100                 GG-GUAGAAGCGUUCAA.U--CAGCACCGU------G--------------------------------------------ACGGU-GCA--GAU-GGGAA-AUUGCCC
SL_9KL_010_SED_10632797/178-127           GAUGUAGAAGCAGUCAG.G--AUGGCAGAU-----GU-------------------------------------------ACUCCG-CC---UCC-GGGUC-AUUGCUC
4491734.3.12235725/2503-2562              GA-GAAGAAGCGUUCAA.C--CAAGCCGUGA----CA---------GGC----------------------------AAGUCAGGG-CUU-CGGC-GGGAA-AUUGCUC
MBSR1b_contig_8667542/37-88               GA-GUAGAAGCCGGCAA.C--GGCGUGCCU------U-------CU-----------------------------------CAGGC-CGC--CGU-GGGUC-AUUGCUC
NZ_LMLZ01000001.1/188965-189025           GA-GUAGAAGCGUUCAG.A--CCAGCAGAU-----CC-------GCAUUG--------------------------CGUGGGCCGG-CUG--G-C-GGGUC-AUUGCUC
NZ_LMKO01000026.1/119786-119736           GA-GUAGAAGCGUUCAU.C--GUGCCCUG-----------C---------------------------------------AACGGG-GCG--CGCCCGGGA-AUUGCUC
NC_009654.1/4635163-4635125               GA-GUAGAAGCGGUUAA.G--CC----------------UUGC----------------------------------------------G--GCC-UGGAC-AUUGCUC
NZ_JJMI01000039.1/91121-91170             GA-GUAGAAGCGUUCAG.C--CGGUUACCUG----UC----------------------------------------------UUU-ACC--GGU-GGGUC-AUUGCUC
FWIREl_GJ4R3DH01EX9BP/279-345             GA-GUAGAAGCGGUCAG.C--CGGGCCGCCU----CC---------GAUAACG--------------------UGAGGUAACUGCG-CUC--GGU-CGGAA-AUUGCUC
NZ_LFLS01000014.1/56452-56400             GA-GUAGAAGCGGUCAG.C--AUGCAGGC-------GCA-----GC-----------------------------------ACCCU-GAA--UGC-GGGAC-AUUGCUC
NZ_KB850261.1/231056-231105               GA-GUAUAAGCUGUCAA.C--AUAUUGAUUU----AU----------------------------------------------UUA-UUA--UGU-GGGUC-AUUGCUC
NZ_BCMC01000004.1/82565-82516             GA-GUAUAAGCUGUCAA.C--AUAUUGAUUU----AU----------------------------------------------UCA-UUA--UGU-GGGUC-AUUGCUC
NZ_LDWD01000054.1/4241-4194               GA-GUAGAAGCUGUCAA.C--AUAUA--------------AAA-------------------------------------A-ACGA-GUA--UGU-GGGUC-AUUGCUC
NZ_KB849636.1/385777-385824               GA-GUAGAAGCUGUCAA.C--AUAUAAAA---------------------------------------------------A-AUGA-GUA--UGU-GGGUC-AUUGCUC
NZ_BCMA01000004.1/194477-194428           GA-GUAGAAGCUGUCAA.C--AUGAUGACGU----UG---UCA--------------------------------------------CUA--UGU-GGGUC-AUUGCUC
4491734.3.12246276/570-510                GA-GUAGAAGCGUUCAA.C--CGGCCCACAG----AC---------AGAC--------------------------AAGUCAUGGC-GCA--GGU-GGGAA-AUUGCUC
NZ_BAYA01000010.1/52125-52064             GA-GUAGAAGCGGCUAG.C--GACCGGCAC-----GG-C-----C-AUU----------------------------GAGGCAGCC-GGUAACGU-GGGGC-AUUGCUC
2200133189/3239-3179                      GA-GUAGAAGCGUUCAG.C-GCAAUCGUCCG---GCA---------GCU----------------------------GCCGGUGCG-GUU--GGC-GGGUC-AUUGCUC
NZ_AXDK01000231.1/5173-5127               GA-GUAGAAGCGUUCAG.C--CAUGGCGU-------U----AA------------------------------------------C-GAU--GGC-GGGUC-AUUGCUC
NZ_AWFY01000062.1/317679-317724           GA-GUAGAAGCGUUCAG.C--CAUUCU--------------UU----------------------------------------ACC-GAU--GGC-GGGUC-AUUGCUC
NZ_AXSZ01000039.1/143674-143719           GA-GUAGAAGCGUUCAG.C--CAUUCU--------------UU----------------------------------------ACC-GAU--GGC-GGGUC-AUUGCUC
NZ_CP007152.1/2345534-2345583             GA-GUAGAAGCAGUCAG.G--CGCUGGCCG-----UU---------------------------------------------CGCU-GGU--GUC-GGGUC-AUUGCUC
NZ_CP007152.1/597921-597970               GA-GUAGAAGCAGUCAG.G--AAUCGCCAG------A--------------------------------------------CACGC-GAC--UUC-GGGUC-AUUGCUC
NZ_KB822693.1/391029-390970               GA-GUAGAAGCAGUCAG.G--UCCGGUCUC-----UG---------CCUG--------------------------UUGGCGAACC-CGG--AUC-GGGUC-AUUGCUC
NZ_AKIT01000011.1/12772-12728             GA-GUAGAAGCUGUCAA.C--CGUG--------------GUUUC-----------------------------------------A-CCC--GGU-GGGUC-AUUGCUC
NZ_AKIU01000034.1/15525-15569             GA-GUAGAAGCUGUCAG.C--CGUG--------------GUUUC-----------------------------------------A-UUC--GGU-GGGUC-AUUGCUC
NC_014838.1/353951-353996                 GA-GUAGAAGCUGUCAG.C--CGCGGUC--------------A----------------------------------------UUA-CCC--GGU-AGGUC-AUUGCUC
APTF_F3GY48O02GNO3H/166-123               GA-GUAGAAGCUGUCAG.C--CGGA--------------AAGC------------------------------------------C-UCC--GGU-GGGUC-AUUGCUC
ACOFG987_F36MELC01DMOH6/222-266           GA-GUAGAAGCUGUCAG.C--CGGA--------------AAGC------------------------------------------C-UCC--GGU-GGGUCGAUUGCUC
ACOFG988_F31SS7V01EHJ9H/417-374           GA-GUAGAAGCUGUCAG.C--CGGA--------------GAGCC-------------------------------------------UCC--GGU-GGGUC-AUUGCUC
NZ_MBGD01000012.1/448100-448142           GA-GUAGAAGCUGUCAG.C--CGGC--------------ACAU--------------------------------------------UCC--GGU-GGGUC-AUUGCUC
NZ_AEEC02000015.1/80612-80670             GA-GUAGAAGCGGCUAG.C--GGUCGGUAGA----AC---------GGA----------------------------CACUUACCU-UCC--UGC-GGGGC-AUUGCUC
NZ_BADI01000468.1/1447-1506               GA-GUAGAAGCGGCUAG.C--AGUCGGUAAC----AC---------UUC----------------------------ACACUUACC-GUC-UUGC-GGGGC-AUUGCUC
NZ_BCUJ01000037.1/44734-44676             GA-GUAGAAGCGGCUAG.C--AGUCGGUAA-----CC---------AAGA---------------------------CACU-UACC-UUC-UCGC-GGGGC-AUUGCUC
NZ_AJVC01000006.1/850777-850835           GA-GUAGAAGCGGCUAG.C--AGUCGGUAAC---GAA---------UCC-----------------------------ACU-UACC-UUC-UUGC-GGGGC-AUUGCUC
NC_014323.1/499298-499356                 GA-GUAGAAGCGGCUAG.C--AGUCGGUAAC----GA---------AGA----------------------------CACU-UACC-UUC-UUGC-GGGGC-AUUGCUC
CLOF_contig29437/10287-10345              GA-GUAGAAGCGGCUAG.C--AGUCGGUAAC----GA---------AGA----------------------------CACU-UACC-UUC-UUGC-GGGGC-AUUGCUC
NZ_CBXX010000021.1/57861-57808            GA-GUAGAAGCGGCUAG.C--CGUCGAUCCG----GA---------C---------------------------------ACCAUC-GAC--UGU-GGGGC-AUUGCUC
NZ_CP011409.1/251455-251508               GA-GUAGAAGCGGCUAG.C--CGUCGAUCCG----GA---------U---------------------------------ACCAUC-GAC--UGU-GGGGC-AUUGCUC
NZ_AKJW01000113.1/5317-5370               GA-GUAGAAGCGGCUAG.C--CGUCGAUCC-----AA---------A--------------------------------UACCAUC-GAC--UGU-GGGGC-AUUGCUC
NZ_AJHH01000396.1/1910-1963               GA-GUAGAAGCGGCUAG.C--CGUCGAUCC-----AA---------A--------------------------------UACCAUC-GAC--UGU-GGGGC-AUUGCUC
NZ_LFLU01000021.1/58195-58142             GA-GUAGAAGCGGCUAG.C--CGUCGAUCC-----AA---------A--------------------------------UACCAUC-GAC--UGU-GGGGC-AUUGCUC
NZ_LFRI01000145.1/12637-12579             GA-GUAGAAGCGUUCAG.U-CUGGUGCACAG----CA---------AGC-----------------------------CUGCUGGC-AUC--AAC-AGGAA-AUUGCUC
NZ_JQKD01000007.1/35526-35569             GA-GUAGAAGCGUGCAC.C--GGCG--------------CAGGU-------------------------------------------CGC--CGG-GGGUC-AUUGCUC
2210295423/191-243                        GA-GUAGAAGCGUUCAG.C--ACACCACG--------GC-----CC-----------------------------------UGGCC-GUG-CCGC-UGGAA-AUUGCUC
NZ_BBJR01000052.1/35150-35202             GA-GUAGAAGCGUUCAG.C--ACACCACG--------GC-----CC-----------------------------------UGGCC-GUG-CCGC-CGGAA-AUUGCUC
NZ_JBOK01000011.1/30101-30154             GA-GUAGAAGCGUUCAG.C--GCAUCACG--------GC-----UU-----------------------------------GGGCC-GUG-CCGCCCGGAA-AUUGCUC
M940M_1000184/12072-12143                 GG-GUAGAAGCAGUCAG.U--GUCCGCCAC-----CU---------UAUAUUAAGA--------------AGGUGAAGCAGUAAGC-GGA--UUC-GGGUC-AUUGCUC
NC_007951.1/2705391-2705335               GA-GUAGAAGCGGCUAG.C--GAGCCGGCA-----UAUC-------C--------------------------------AUGCCGG-UCA-CCGU-GGGGC-AUUGCUC
NZ_JH603161.1/3168000-3168056             GA-GUAGAAGCGGCUAG.C--GAGCCGGCA-----UGUC-----C-A---------------------------------UGCCGG-UCA-CCGU-GGGGC-AUUGCUC
NZ_JMIK01000015.1/225021-225077           GA-GUAGAAGCGGCUAG.C--GAGCCGGCA------CGC-------GA-------------------------------GUGCCGG-UCA-CCGU-GGGGC-AUUGCUC
NZ_AKJX01000291.1/30270-30210             GA-GUAGAAGCGUUCAG.U-CCAGCCAAUC------C---------GCAUU-------------------------GCGUGGACCG-GCU--GGC-GGGUC-AUUGCUC
NZ_LUKQ02000060.1/26735-26698             GA-GUAGAAGCUGUCAA.G--GCG----------------U-----------------------------------------------CG--CCU-GGGUC-AUUGCUC
3300000052_042683/591-538                 GA-GUAGAAGCGUUCAG.C--ACACAGGCC-----CC--------G-----------------------------------CGCCU-GUG-UUGCCCGGAA-AUUGCUC
NZ_JH635999.1/1414600-1414542             GA-GUAGAAGCGGUCAG.C--ACAGAGGGCU----CU---------CAA----------------------------CAGAACCCG-AGG--UGC-AGGGC-AUUGCUC
NZ_LMQZ01000001.1/2235626-2235568         GA-GUAGAAGCGGUCAG.C--ACAGAGGGCU----CU---------CAA----------------------------CAGAACCCG-AGG--UGC-AGGGC-AUUGCUC
NZ_KN050715.1/379187-379245               GA-GUAGAAGCGGUCAG.C--ACAGUGGGCU----CU-------C-AAC-----------------------------AGGACCCG-AAG--UGC-AGGGC-AUUGCUC
NZ_KK211091.1/187341-187399               GA-GUAGAAGCGGUCAG.C--ACUGAGUGG-----CU-------CCAAC-----------------------------AGGACCCA-GGG--UGC-CGGGC-AUUGCUC
NZ_LMLH01000029.1/169389-169447           GA-GUAGAAGCGGUCAG.C--ACUGAGCGG-----CU-------CCAAC-----------------------------AGGACCCA-AGG--UGC-AGGGC-AUUGCUC
SPBB_contig00370/102932-102993            GA-GUAGAAGCGGUCAG.C--ACUGAACGGG---UCC---------GACA--------------------------CCGGACACCU-CAG--CGC-AGGGC-AUUGCUC
SPBFG_GA1E3IJ02H0AO8/69-13                GA-GUAGAAGCGGCUAG.U--GUCUGGUGUC----UU---------CGU-----------------------------UUUCAACC-AG---CAU-GGGGC-AUUGCUC
NZ_LMPF01000026.1/151447-151503           GA-GUAGAAGCGGCUAG.U--GUCUGGUGCG---UCU---------GU------------------------------UUUCAACC-AG---CAU-GGGGC-AUUGCUC
NZ_MSRG01000023.1/92254-92199             GA-GUAGAAGCGGCUAG.U--GUCUGGUGUA----UU-C-------GC-------------------------------AGUAACC-AG---CAU-GGGGC-AUUGCUC
NZ_KB911034.1/1196320-1196369             GA-GUAUAAGCGGCUAG.C--GUCGGCGUA-----UC---------------------------------------------UGAC-CGG--CGU-GGGGC-AUUGCUC
NZ_ABLD01000001.1/189305-189359           GA-GUAUAAGCGGCUAG.C--GCCGGGCGAA---CGG---------U---------------------------------UCGCUU-CGG--CGU-GGGGC-AUUGCUC
NZ_ATXV01000001.1/153436-153382           GA-GUAUAAGCGGCUAG.C--GCCGGGCGAA---AGG---------U---------------------------------UCGCUU-CGG--CGU-GGGGC-AUUGCUC
NZ_JYKX01000001.1/347491-347445           GA-GUAGAAGCGGUCAG.C--ACAUUCCC-------AAU----------------------------------------------C-CUG--UGC-CGGGC-AUUGCUC
NZ_JHUX01000003.1/375529-375462           GA-GUAGAAGCGUUCAA.C--AUACAGUCAUU--UUG---------CCAGAAU---------------------UUAAAAUGAUGC-GUA--UGU-GGGUC-AUUGCUC
NZ_AGFH01000021.1/441911-441858           GA-GUAGAAGCGUUCAG.C--AUAGUAGUA-----AU-------A-U---------------------------------UAAUUG-CUA--UGU-GGGUC-AUUGCUC
NZ_JEXG01000021.1/18608-18555             GA-GUAGAAGCGUUCAG.C--AUAGUAGUA-----AU-A-------U---------------------------------CAAUUG-CUA--UGU-GGGUC-AUUGCUC
NZ_JFEL02000005.1/194674-194727           GA-GUAGAAGCGUUCAG.C--AUAGUAGUA-----AU-A-------U---------------------------------CAAUUG-CUA--UGU-GGGUC-AUUGCUC
NZ_KB850000.1/1253807-1253861             GA-GUAGAAGCGUUCAG.C--AUAGCCAGU------G-A-----A-A--------------------------------UUGACUG-CUA--UGU-GGGUC-AUUGCUC
NZ_KB850086.1/3344605-3344659             GA-GUAGAAGCGUUCAG.C--AUAGUUAGU------C-A-----C-A--------------------------------UCGACUG-UUA--UGU-GGGUC-AUUGCUC
NZ_MKKJ01000006.1/104282-104336           GA-GUAGAAGCGUUCAG.C--AUAGUCAGU------U-A-----C-A--------------------------------UCGGCUG-CUA--UGU-GGGUC-AUUGCUC
NZ_JROB01000050.1/15320-15266             GA-GUAGAAGCGUUCAG.C--AUAGUCAGU------C-A-----C-A--------------------------------UCGACUG-CUA--UGU-GGGUC-AUUGCUC
NZ_AMJM01000083.1/29281-29227             GA-GUAGAAGCGUUCAG.C--AUAGUCAGU------C-A-----C-A--------------------------------UCGACUG-UUA--UGU-GGGUC-AUUGCUC
NZ_KB849440.1/1781319-1781265             GA-GUAGAAGCGUUCAG.C--AUAGUCAGU------C-A-----C-A--------------------------------UCGGCUG-CUA--UGU-GGGUC-AUUGCUC
NZ_JFWP02000002.1/507520-507466           GA-GUAGAAGCGUUCAG.C--AUAGUCAGU------C-A-----C-A--------------------------------UCGGCUG-UUA--UGU-GGGUC-AUUGCUC
NZ_KE340380.1/182631-182577               GA-GUAGAAGCGUUCAG.C--AUAGUCAGU------U-A-----C-A--------------------------------UCGACUG-UUA--UGC-GGGUC-AUUGCUC
NZ_AIED01000041.1/3125-3071               GA-GUAGAAGCGUUCAG.C--AUAGUCAGU------U-A-----C-A--------------------------------UCGACUG-UUA--UGC-GGGUC-AUUGCUC
NZ_KB850195.1/807677-807623               GA-GUAGAAGCGUUCAG.C--AUAGUCCGU------C-A-----C-A--------------------------------UCGACUG-UUA--UGC-GGGUC-AUUGCUC
NZ_ATGG01000014.1/27566-27512             GA-GUAGAAGCGUUCAG.C--AUAGUCCGU------C-A-----C-A--------------------------------UCGACUG-CUA--UGC-GGGUC-AUUGCUC
NZ_JSZD01000006.1/666598-666650           GA-GUAGAAGCGUUCAG.C--AUACAGUC-------ACA-----CC-----------------------------------AACUG-CUA--UGU-GGGUC-AUUGCUC
NZ_KB849357.1/1566248-1566300             GA-GUAGAAGCGUUCAG.C--AUACAGUC-------ACA-----CC-----------------------------------GACUG-CUA--UGU-GGGUC-AUUGCUC
NZ_LRPD01000013.1/65125-65177             GA-GUAGAAGCGUUCAG.C--AUGCAGUC-------ACA-----CC-----------------------------------AACUG-CUA--UGU-GGGUC-AUUGCUC
NZ_KB850055.1/895254-895200               GA-GUAGAAGCGUUCAG.C--AUAUAUAGU-----CG---------AU-------------------------------UCGACAU-AUA--UGU-GGGUC-AUUGCUC
NZ_KB849202.1/1417329-1417383             GA-GUAGAAGCGUUCAG.C--AUAUAUAGU-----UG---------AU-------------------------------UCGACAU-AUA--UGU-GGGUC-AUUGCUC
NZ_AMJA01000178.1/2977-3026               GA-GUAGAAGCGUUCAG.C--AUAUAUCAA------A--------------------------------------------ACAAU-AUA--UGU-GGGUC-AUUGCUC
NZ_AMJC01000023.1/18656-18705             GA-GUAGAAGCGUUCAG.C--AUAUAUCUA------A--------------------------------------------ACAAU-AUA--UGU-GGGUC-AUUGCUC
NZ_BCLZ01000023.1/57005-56957             GA-GUAGAAGCGUUCAG.C--AUAUAUCUA------A---------------------------------------------AAAU-AUA--UGU-GGGUC-AUUGCUC
NZ_BBOS01000053.1/3927-3879               GA-GUAGAAGCGUUCAG.C--AUAUAUCUA------A---------------------------------------------AAAU-AUA--UGU-GGGUC-AUUGCUC
NZ_KB849766.1/142915-142963               GA-GUAGAAGCGUUCAG.C--AUAUAUCA-------A--------------------------------------------AAAAU-AUA--UGU-GGGUC-AUUGCUC
NZ_KB849759.1/1075967-1076015             GA-GUAGAAGCGUUCAG.C--AUAUAUCA-------A--------------------------------------------AAAAU-AUA--UGC-GGGUC-AUUGCUC
NZ_BADL01000422.1/4195-4134               GA-GUAGAAGCGUUCAG.U--CGCGCAACCG---UCC---------UCCC---------------------------CGGAGGCGG-UGC-CGGC-GGGUC-AUUGCUC
FNTS067_GJ87FRN01CDNLO/317-260            GA-GUAGAAGCGUUCAC.C--GCGCAUGCA-----UC-------A-CG------------------------------UCAGUGCA-UCG--CGGCCGGAA-AUUGCUC
NC_009654.1/3056606-3056656               GA-GUAGAAGCAGUCAG.A--UGUUUUUC-------A---------GA-------------------------------AGAAA---UGC--AUC-AGGUC-AUUGCUC
NZ_BAOL01000020.1/50727-50770             GG-GUAGAAGCAGUCAG.C--ACGC--------------CGAC------------------------------------------G-GCG--CGC-AGGUC-AUUGCCC
JGI12020J13220_1046749/283-229            GA-GUAGAAGCGGCCAG.A--GGAACGCGCG---AUA---------C---------------------------------CCGCAA-CAC--CUC-GGGAC-AUUGCUC
NZ_CP007152.1/597639-597585               GA-GUAGAAGCGGUCAG.A--GGAACGCGCG---AUA---------C---------------------------------CGGCAA-CAC--CUC-GGGAC-AUUGCUC
NC_015559.1/1494744-1494696               GA-GUAGAAGCUGUCAG.G--CGAUUCAC-------C-------------------------------------------CGAA-U-CUC--GCC-AGGUC-AUUGCUC
NZ_JSEE01000001.1/313092-313139           GA-GUAGAAGCAGUCAG.G--CGAAUCUC-------A---------------------------------------------AGGU-UUC--GCU-AGGUC-AUUGCUC
NZ_ACZP01000020.1/2405-2366               GA-GUAGAAGCGGUCAG.G--AG----------------GAAC------------------------------------------G---C--UCC-GGGGC-AUUGCUC
2200133189/3486-3542                      GA-GUAGAAGCGUUCAG.C--GACGGCCGU------C-C-----C-AU-------------------------------CGCCUGC-CGU--CGCCCGGAA-AUUGCUC
JCVI_SCAF_1096627948766/1248-1289         GA-GUAGAAGCUGGCAG.G--GG----------------GUCC----------------------------------------GCA---C--CCC-GGGUC-AUUGCUC
NZ_LCTG01000004.1/1045624-1045668         GA-GUAGAAGCGGUCGA.A--GUCUU-------------GUUAC-------------------------------------------AGA--CUU-UGGGC-AUUGCUC
NZ_LHZS01000093.1/18924-18880             GA-GUAUAAGCGGUCGG.G--AUCUU--------------AAAG-----------------------------------------A-AGA--UCU-UGGGC-AUUGCUC
NZ_BADZ02000006.1/460664-460708           GA-GUAUAAGCGGUCGG.G--AUCUU--------------CAAG-----------------------------------------A-AGA--UUU-UGGGC-AUUGCUC
NZ_LWCN01000004.1/2921419-2921370         GA-GUAGAAGCGUUCAG.C--ACGCGCCCA------G----------------------------------------------UGC-GCG-UUGCCCGGAA-AUUGCUC
NZ_JNWI01000068.1/14261-14310             GA-GUAGAAGCGUUCAG.C--ACGCGCCCA------G----------------------------------------------UGC-GCG-UUGCCCGGAA-AUUGCUC
NZ_BCTO01000006.1/18797-18748             GA-GUAGAAGCGUUCAG.C--ACGCGCCCA------G----------------------------------------------UGC-GCG-UUGCCCGGAA-AUUGCUC
PRT_FXEMIOB02J21P8/281-212                GA-GUAGAAGCGUUCAG.U--CCACCGGCCUU-CGUC---------CACCCCC---------------------UGGCGAAGCCGG-CCG-CGAC-GGGAA-AUUGCUC
NZ_LKTU01000010.1/87372-87442             GA-GUAGAAGCGUUCAG.U--CCACCGGCCUU-CGUC---------CCACCCC--------------------CUGGCGAAGCCGG-CCG-CGAC-GGGAA-AUUGCUC
NZ_CADQ01000101.1/454402-454442           GA-GUAGAAGCGGUCGG.A--AUA---------------GAAA---------------------------------------------UA--UUC-UGGGC-AUUGCUC
NZ_AEUP01000004.1/254710-254750           GA-GUAGAAGCGGUCGG.A--AUG---------------GAAA---------------------------------------------UA--UUC-UGGGC-AUUGCUC
NZ_CP011120.1/1426650-1426690             GA-GUAGAAGCGGUCGG.A--AUA---------------GAAA---------------------------------------------UA--UUC-UGGGC-AUUGCUC
NZ_BACG01000061.1/8060-8100               GA-GUAGAAGCGGUCGG.A--AUA---------------GAAA---------------------------------------------UA--UUC-UGGGC-AUUGCUC
NZ_JEOA01000004.1/78382-78343             GA-GUAGAAGCGGUCGG.A--AU----------------AAAAU---------------------------------------------A--UUC-UGGGC-AUUGCUC
NZ_JZWI01000053.1/29491-29413             GA-GUAGAAGCGUUCAC.C--GUUUCGCCGUG-AAGA---------CGCCCGAUGAC------------GGUGCGGCUUCUCCGCG-CUU--CGGCCGGAA-AUUGCUC
NC_014838.1/353677-353631                 GA-GUAUAAGCGGUGAG.U--GUGGCAGC-------G---UU-------------------------------------------G-CCA--UGC-AGAAC-AUUGCUC
3300000053_063421/642-575                 GA-GUAGAAGCGUUCAG.C-GCUGCUGCCUCG--GCC---------CCACAG----------------------GGGCCUGAAGCA-GCA--GGC-GGGUC-AUUGCUC
3300000052_111140/193-260                 GA-GUAGAAGCGUUCAG.C-GCUGCAGCGUC---UGC---------CCACCAG---------------------GGUGCGGAGGCU-GUA--GGC-GGGUC-AUUGCUC
3300000053_356981/201-134                 GA-GUAGAAGCGUUCAG.C-GCUGCAGCGUC---CGC---------CCACCAG---------------------GGUGCGGAGGUU-GUA--GGC-GGGUC-AUUGCUC
3300000053_386227/444-377                 GA-GUAGAAGCGUUCAG.C-GCUGCAGCGUC---CGC---------CCACCAG---------------------GGUGCGGAGGCU-GUA--GGC-GGGUC-AUUGCUC
NZ_LBNQ01000019.1/18314-18258             GA-GUAGAAGCGUUCAG.C--GCGUUGCAC-----CG---------GC-------------------------------AUGGUGC-GCG-UCGCCCGGAA-AUUGCUC
NZ_AFPT01000136.1/22902-22966             GA-GUAGAAGCGUUCAG.C--AGGGCCGCC-----AC-C-----C-CGUUUG-----------------------CAGGGAGGGCG-GCC--GGC-GGGUC-AUUGCUC
NZ_LJGO01000106.1/16632-16568             GA-GUAGAAGCGUUCAG.C--AGGGCCGCC-----AC-------C-CGGUUU----------------------GCCGGGAGGGCG-GUC--GGC-GGGUC-AUUGCUC
NC_015138.1/1190303-1190367               GA-GUAGAAGCGUUCAG.C--AGGGCCGCC-----AC-------C-CGGUUU----------------------GCCGGGAGGGUG-GCC--GGC-GGGUC-AUUGCUC
NZ_DF238983.1/36568-36519                 GA-GUAGAAGCGUUCAG.C--CGGGCCGCA------G---------------------------------------------GCCG-CCC-GCGC-GGGUC-AUUGCUC
NZ_LBNQ01000019.1/18385-18441             GA-GUAGAAGCGUUCAG.U--UGGCCAUCC-----UG-------C-CG------------------------------UGGGUGGU-GCC--AGC-GGGUC-AUUGCUC
NZ_LMOV01000023.1/284543-284471           GA-GUAGAAGCGUUCAG.U-UCGGCCCCAAGG--CAC---------GGCGACCCC-----------------GCCCGGCCGGCGGG-GCC--GGC-GGGUC-AUUGCUC
GX8B9KJ02I4SYN/256-216                    GA-GUAGAAGCGUUCAG.C--GGUU---------------GC---------------------------------------------GAC--CGC-AGGAA-AUUGCUC
NZ_KE384320.1/506600-506562               GA-GUAGAAGCGGUUAG.G--GA----------------AAGA----------------------------------------------U--CCC-GGGAC-AUUGCUC
NZ_JWYV01000001.1/583582-583544           GA-GUAGAAGCGGUUAG.G--GA----------------AAGA----------------------------------------------U--CCC-GGGAC-AUUGCUC
NZ_LKUW01000013.1/21207-21142             GA-GUAGAAGCGUUCAG.C-ACGGCAGCGG-----CC-------C-UCUUGC----------------------GUGGGGCUGGCG-GUC--GGC-GGGUC-AUUGCUC
NZ_JBOK01000011.1/30002-29942             GA-GUAGAAGCGUUCAG.C--GGUGCGGCAC----AG--------CCUGG---------------------------CAGGCUGGC-CAC--CGU-CGGAA-AUUGCUC
NZ_AKJX01000291.1/30554-30613             GA-GUAGAAGCGUUCAG.C--GCUGCCACCU----UU---------CUU----------------------------CGCUGUUGG-UGG--CGCCCGGAA-AUUGCUC
NZ_LMLY01000012.1/456005-455949           GA-GUAGAAGCGUUCAG.C--GCUGCCACC------C---------CUG-----------------------------UGCGAUGG-UGG--CGCCCGGAA-AUUGCUC
NZ_LMLZ01000001.1/188634-188578           GA-GUAGAAGCGUUCAG.C--GCUGCCACC------C---------CUG-----------------------------UGCGAUGG-UGG--CGCCCGGAA-AUUGCUC
NZ_LKUW01000013.1/21426-21481             GA-GUAGAAGCGUUCAG.C--ACGGCGGGG-----CC--------AG---------------------------------CCUCCG-CCG-CCGCCCGGAA-AUUGCUC
NC_015138.1/1190083-1190027               GA-GUAGAAGCGUUCAG.C--ACGGCGGGG-----CC-------ACC---------------------------------CCUUCG-CCG-CCGCCCGGAA-AUUGCUC
NZ_AFPT01000136.1/22686-22632             GA-GUAGAAGCGUUCAG.C--ACGGUGGG-------G-C-----CC----------------------------------GCCCCG-CCG-UCGCCCGGAA-AUUGCUC
NZ_LJGO01000106.1/16848-16902             GA-GUAGAAGCGUUCAG.C--ACGGCGGG-------G-C-----CC----------------------------------GCCCCG-CCG-UCGCCCGGAA-AUUGCUC
NZ_DF238983.1/36657-36706                 GA-GUAGAAGCGUUCAG.C--ACGGCGGG-------ACC---------------------------------------------CG-CCG-UCGCCCGGAA-AUUGCUC
NZ_LMOV01000023.1/284644-284702           GA-GUAGAAGCGUUCAG.C--GCAGCCGGCC----AU---------CCA-----------------------------CCGCCCGG-CAG--CGCCCGGAA-AUUGCUC
GO4KUYH02FZFCC/117-164                    GA-GUAGAAGCGUUCAG.C---CCGCGCA-------------G---------------------------------------CGCG-CGG--CGCCCGGAA-AUUGCUC
NZ_AAUJ02000001.1/252770-252818           GA-GUAGAAGCGUUCAG.C---CUGCAUC-------C--------------------------------------------GUGUG-CAG--UGCCAGGAA-AUUGCUC
NC_013446.2/4872958-4872910               GA-GUAGAAGCGUUCAG.C---CUGUAUC-------C--------------------------------------------GCGUG-CAG--UGCCCGGAA-AUUGCUC
NZ_JNVD01000018.1/227022-227070           GA-GUAGAAGCGUUCAG.C---CUGCAUC-------C--------------------------------------------GCGUG-CAG--UGCCCGGAA-AUUGCUC
NZ_AHIL01000011.1/150451-150403           GA-GUAGAAGCGUUCAG.C---CUGCCUC-------U--------------------------------------------GUGUG-CAG--UGCCCGGAA-AUUGCUC
NZ_BBJR01000052.1/35051-34993             GA-GUAGAAGCGUUCAG.C--AGUGCCCCCA----GC---------CUG----------------------------ACCGGCGGG-CAC--GGC-CGGAA-AUUGCUC
NZ_CP016603.1/637308-637250               GA-GUAGAAGCGUUCAG.C--AGUGCCCCCA----GC---------CUG----------------------------GCCGGCGGG-CAC--GGC-CGGAA-AUUGCUC
3300000052_045657/9-67                    GA-GUAGAAGCGUUCAG.C--AGUGCCCCCA----GC---------UUG----------------------------GCCGGCGGG-CAC--GGC-CGGAA-AUUGCUC
NZ_JFZF01000044.1/116271-116329           GA-GUAGAAGCGUUCAA.C--CGCCCCGCCC----UU---------UCC----------------------------AGGCAUCGG-GGC--GGC-AGGAA-AUUGCUC
NZ_LQAD01000031.1/113312-113370           GA-GUAGAAGCGUUCAA.C--CGCCCCGCCC----UU---------UCC----------------------------AGGCACCGG-GGC--GGC-AGGAA-AUUGCUC
NZ_BBQN01000031.1/41098-41041             GA-GUAGAAGCGUUCAA.C--CGCCCUUUCC----UU---------UCC-----------------------------CGAAGGAA-GGC--GGC-AGGAA-AUUGCUC
topACOD_F95O9CU01DKLF3/385-443            GA-GUAGAAGCGUUCAA.C--CGCCCUUCCC----UA---------UCC----------------------------CGAGCGAAG-GGC--GGC-AGGAA-AUUGCUC
NZ_JONP01000011.1/115017-115060           GA-GUAGAAGCGGUCGG.A--GCCCCUUC------------------------------------------------------CCC-GGG----C-CGGAC-AUUGCUC
NZ_CP010517.1/1912008-1912073             GA-GUAGAAGCGGUUAG.C--GCCGCCGCAU---CGC---------CAUCGC----------------------AGGCCGAUGCUC-CGG--CGC-GGGAC-AUUGCUC
NZ_AMPR02000134.1/2494-2570               GA-GUAGAAGCGGUUAG.C--GCCAACGCAU---CCC---------CAACGCAUCGCC-----------AUCGCAGGCCGAUGCCC-CGG--CGC-GGGAC-AUUGCUC
4491734.3.9627052/551-502                 GA-GUAGAAGCGUUCAG.C--CCGCAUCGC------A--------------------------------------------ACAGU-GCA--GGC-AGGAA-AUCGCUC
NZ_ACZP01000020.1/5946-5989               GA-GUAGAAGCGGUCUG.C--AAUC--------------UCGAU-------------------------------------------GAU--UGC-UGGAC-AUUGCUC
NZ_LKHR01000014.1/132622-132578           GA-GUAGAAGCGGUCUG.C--AAUC--------------AUCGA-----------------------------------------C-GAU--UGC-UGGAC-AUUGCUC
NZ_AJYK02000061.1/51510-51555             GA-GUAGAAGCGGUCUG.U--AAUG--------------GAAA----------------------------------------UAG-CAU--UAC-UGGGC-AUUGCUC
NZ_AUFZ01000018.1/5597-5641               GA-GUAGAAGCGGUCUG.U--AAUGG-------------GUAA------------------------------------------C-CAU--UGC-UGGGC-AUUGCUC
NZ_JXOK01000081.1/174675-174614           GA-GUAGAAGCGGCCUG.U--AAUAGCAAGG----AA---------CUCAU-------------------------GUUCCUAGGC-UAU--UGC-UGGGC-AUUGCUC
NZ_BCUC01000004.1/539065-539004           GA-GUAGAAGCGGUCUG.U--AAUAGCGAGC----CA---------UUGAG-------------------------ACUCUCAAGC-UAU--UGC-UGGAC-AUUGCUC
NC_016613.1/571072-571011                 GA-GUAGAAGCGGUCUG.U--AAUAGCGAGC----CA---------UUGAG-------------------------AGUCUCAAGC-UAU--UGC-UGGAC-AUUGCUC
NZ_BBJY01000008.1/5447-5506               GA-GUAGAAGCGGUCUG.U--AAUACCAAG------A---------AUAAG-------------------------GUUCUUGGCU-UAU--UGC-UGGAC-AUUGCUC
NZ_AAUJ02000001.1/252580-252516           GA-GUAGAAGCGUUCAG.C--ACGGUGCUUCU--GAC---------CAUCG------------------------CCGGUCAGCAG-CUU--CGC-GGGUC-AUUGCUC
NZ_AHIL01000011.1/150642-150705           GA-GUAGAAGCGUUCAG.C--ACGGUGCUCU----GG-C-----C-CUUGU-------------------------CGGUCAGCAG-CUU--CGC-GGGUC-AUUGCUC
ACOFG987_F36MELC01CAZ1S/308-245           GA-GUAGAAGCGUUCAG.C--ACGGUGCUCU----GG-C-----C-CUUGU-------------------------CGGUCAGCAG-CUU--CGC-GGGUC-GUUGCUC
NZ_AWOR01000068.1/295187-295251           GA-GUAGAAGCGUUCAG.C--ACGGUGCUCUG--ACC---------GUCCC------------------------CCGGUCAGCAG-CUU--CGC-GGGUC-AUUGCUC
GO4KUYH01C0D8H/88-152                     GA-GUAGAAGCGUUCAG.C--ACGGCGCUCUG--ACC---------UUCCC------------------------CCGGUCAGCAG-CUU--CGC-GGGUC-AUUGCUC
NZ_BBQP01000006.1/120423-120359           GA-GUAGAAGCGUUCAG.C--ACGGUGCUCUG--ACC---------UUCCU------------------------CCGGUCAGCAG-CUU--CGC-GGGUC-AUUGCUC
NZ_JNVD01000018.1/226832-226768           GA-GUAGAAGCGUUCAG.C--ACGGUGCUCUG--ACC---------UUCCC------------------------CCGGUCAGCAG-CUU--CGC-GGGUC-AUUGCUC
NZ_ADVQ01000064.1/230466-230402           GA-GUAGAAGCGUUCAG.C--ACGGUGCUCUG--ACC---------UUUCC------------------------UCGGUCAGCAG-CUU--CGC-GGGUC-AUUGCUC
M940M_1000184/11602-11559                 GA-GUAGAAGCGGUCAG.G--AAGC--------------GUUCA-------------------------------------------GUU--UCC-GGGAC-AUUGCUC
NC_015276.1/359279-359240                 GA-GUAGAAGCUGGCAG.G--UG----------------GGUC---------------------------------------------AC--ACU-AGGUC-AUUGCUC
NZ_CP007152.1/2345248-2345194             GA-GUAGAAGCGGUCAG.A--AGUCUGCCG-----GGCC-------G---------------------------------CGGCGG-AGC--UUC-GGGAC-AUUGCUC
2200091240/32152-32191                    GA-GUAGAAGCGGUUAG.C--GC----------------CAUC---------------------------------------------GG--CGC-GGGAC-AUUGCUC
JGI11944J13513_1002843/2815-2871          GA-GUAGAAGCGUUCAC.C--AGCGGCCGA-----UU-------U-CG-------------------------------UCGGCUG-UCC--UGGCCGGGA-AUUGCUC
NZ_AJYK02000061.1/47956-47915             GA-GUAGAAGCAGUUAA.G--UGU---------------GAAAU--------------------------------------------GC--ACU-GAAAC-AUUGCUC
ACEF_contig04168/1851-1899                GA-GUAUAAGCGGUCAG.C--GUGACGAGG-----UUUC----------------------------------------------A-CCA--CGC-GGGAC-AUUGCUC
NZ_AROI01000008.1/176386-176426           GA-GUAGAAGCUGUCAG.G--GG----------------GCCAA--------------------------------------------AC--CCC-AGGUC-AUUGCUC
wf3_AHAI15112_x1/364-324                  GA-GUAGAAGCUGUCAG.G--GG----------------GCAUU--------------------------------------------AC--CCC-AGGUC-AUUGCUC
JGI12156J13080_127484/274-234             GA-GUAGAAGCUGUCAG.G--GG----------------GCAAU--------------------------------------------AC--CCC-AGGUC-AUUGCUC
JGI12020J13220_1057469/117-77             GA-GUAGAAGCUGUCAG.G--GG----------------GCAAC-----------------------------------------A---C--CCC-AGGUC-AUUGCUC
NZ_AJWX01000005.1/242580-242533           GA-GUAGAAGCGGUCAG.C--GCCGGCCCC------G----------------------------------------------UGC-CAG--CGU-AGGAC-AUUGCUC
NZ_KE384030.1/379271-379222               GA-GUAGAAGCGGUCAG.C--GCGGGUCGG-----AG---------------------------------------------GAUU-CCG--CGC-GGGAC-AUUGCUC
NZ_ATAR01000024.1/18264-18314             GA-GUAGAAGCGGUUAG.C--GCCAGCGGG-----UU-U-------------------------------------------CCGG-UGG--CGU-GGGAC-AUUGCUC
NCBI_READ_1112290323521/333-374           GA-GUAGAAGCGGUCAG.U--GCC---------------GAAAU--------------------------------------------GG--GAU-GGGGC-AUUGCUC
NZ_AUEC01000011.1/116042-115999           GA-GUAGAAGCGGUCAG.U--GCCU--------------GGAAA-------------------------------------------UGG--CAU-GGGAC-AUUGCUC
NZ_LFYQ01000030.1/160924-160881           GA-GUAGAAGCGGUCAG.U--GCCC--------------AAAGA-------------------------------------------UGG--CAU-GGGAC-AUUGCUC
NZ_LSUZ01000169.1/65796-65839             GA-GUAGAAGCGGUCAG.U--GCCA--------------AAAGA-------------------------------------------UGG--CAU-GGGAC-AUUGCUC
NZ_BCAU01000003.1/40909-40866             GA-GUAGAAGCGGUCAG.U--GCCA--------------AAAGU-------------------------------------------UGG--CAU-GGGAC-AUUGCUC
NZ_AGFJ01000355.1/4815-4772               GA-GUAGAAGCGGUCAG.U--GCCU--------------AAAGA-------------------------------------------UGG--CAU-GGGAC-AUUGCUC
NZ_LMLH01000029.1/169143-169101           GA-GUAGAAGCGGUCAG.U--GCCA--------------GCCA--------------------------------------------UGG--CAC-CGGGC-AUUGCUC
NZ_KK211091.1/187094-187052               GA-GUAGAAGCGGUCAG.U--GCCA--------------GCCA--------------------------------------------UGG--CAC-CGGGC-AUUGCUC
NZ_JSAK01000033.1/189083-189125           GA-GUAGAAGCGGUCAG.U--GCCA--------------GCCA--------------------------------------------UGG--CAC-CGGGC-AUUGCUC
NZ_LMQZ01000001.1/2235870-2235912         GA-GUAGAAGCGGUCAG.U--GCCA--------------GCAA--------------------------------------------UGG--CAC-CGGGC-AUUGCUC
NZ_JH635999.1/1414844-1414886             GA-GUAGAAGCGGUCAG.U--GCCA--------------GCGA--------------------------------------------UGG--CAC-CGGGC-AUUGCUC
NZ_LBME01000006.1/945248-945290           GA-GUAGAAGCGGUCAG.U--GCCA--------------GAAA--------------------------------------------UGG--CAU-GGGGC-AUUGCUC
NZ_ALNR01000222.1/78285-78327             GA-GUAGAAGCGGUCAG.U--GCCA--------------GGCA--------------------------------------------UGG--CAU-GGGGC-AUUGCUC
NZ_LFYQ01000030.1/161168-161210           GA-GUAGAAGCGGUCAG.U--GCCA--------------GGCA--------------------------------------------UGG--CAU-GGGGC-AUUGCUC
NZ_BCAU01000003.1/41153-41195             GA-GUAGAAGCGGUCAG.U--GCCA--------------GGCA--------------------------------------------UGG--CAU-GGGGC-AUUGCUC
NZ_LBME01000006.1/945005-944964           GA-GUAGAAGCGGUCAG.U--GCC---------------GAAAU--------------------------------------------GG--CAU-GGGAC-AUUGCUC
NC_010501.1/2876842-2876884               GA-GUAGAAGCGGUCAG.U--GCCA--------------GAAA--------------------------------------------UGG--CAU-GGGAC-AUUGCUC
SPBB_contig00370/102688-102646            GA-GUAGAAGCGGUUAG.U--GCCA--------------GCGA--------------------------------------------UGG--CAU-AGGAC-AUUGCUC
NZ_AUEC01000011.1/116286-116329           GA-GUAGAAGCGGUCAG.U--GCCG--------------GUGGA-------------------------------------------CGG--CAU-GGGGC-AUUGCUC
NZ_KE384030.1/371629-371679               GA-GUAGAAGCGGUUAG.C--GCCGAACGAG----UU---------------------------------------------CCUU-CGG--CGC-GGGAC-AUUGCUC
NZ_KE384408.1/167992-168035               GA-GUAGAAGCGGUUAG.C--GCCC--------------CCACC-------------------------------------------GGG--CGC-GGGAC-AUUGCUC
NZ_JFJV02000034.1/25279-25212             GA-GUAGAAGCGGUUAA.C--GCCGACGCGU----UC-------C-CCAAGCG--------------------GGCGGACGCGUAC-CGG--CGU-GGGAC-AUUGCUC
NZ_JYOD01000003.1/6066-6133               GA-GUAGAAGCGGUUAA.C--GCCGACGCGU----UC-------C-CCAAGCG--------------------GGUAAACGCGUAC-CGG--CGU-GGGAC-AUUGCUC
NZ_AKXR01002427.1/312-384                 GA-GUAGAAGCGGUUAA.C--GCCGAUGCGUC--UCC---------CGCCCCAGG----------------CGGGCGGAUGCAUAC-CGG--CGU-GGGAC-AUUGCUC
NZ_AHJE01000024.1/37461-37392             GA-GUAGAAGCGGUUAG.C--GCCGAUGCGC---CUC---------CCCCCAGC------------------GGGCAGACGCAUGC-CGG--CGU-GGGAC-AUUGCUC
NZ_CP010537.1/3575371-3575439             GA-GUAGAAGCGGUUAG.C--GCCGAUGCGC---CUC---------CCCCAGCG-------------------GGCAGGCGCAUGC-CGG--CGC-GGGAC-AUUGCUC
CABM01000005.1/5968-5928                  GA-GUAGAAGCGGUCAG.C--AGC---------------UCAG---------------------------------------------GC--UGC-GGGAC-AUUGCUC
TB_PC08_64_1006266/1986-1945              GA-GUAGAAGCGGUUAG.C--AGC---------------CUUGU--------------------------------------------GC--UGC-GGGAC-AUUGCUC
NZ_CTRK01000061.1/33232-33271             GA-GUAGAAGCGGUCAG.C--GGCG----------------A---------------------------------------------UGC--UGC-GGGAC-AUUGCUC
TB_FS06_10DRAFT_1037256/1177-1216         GA-GCAGAAGCGGUCAG.C--GGCG----------------A---------------------------------------------UGC--UGC-GGGAC-AUUGCUC
NZ_LIPV01000001.1/264277-264316           GA-GUAGAAGCGGUCAG.C--GG----------------CUUU---------------------------------------------GC--UGC-GGGAC-AUUGCUC
NZ_AXDK01000231.1/5435-5483               GA-GUAUAAGCGGUUAG.C--GCGCAGGCA------C---------------------------------------------AGCC-UCG--CGU-GGGAC-AUUGCUC
NZ_AXSZ01000039.1/143420-143371           GA-GUAUAAGCGGUUAG.C--GCGCUGGCU-----UC---------------------------------------------GGCC-UCG--CGU-GGGAC-AUUGCUC
NZ_AWFY01000062.1/317424-317375           GA-GUAUAAGCGGUUAG.C--GCGCUGGCU-----UC---------------------------------------------GGCC-UCG--CGU-GGGAC-AUUGCUC
NZ_JJMI01000039.1/90836-90793             GA-GUAUAAGCGGUUAG.U--GCGG--------------CCAGC-------------------------------------------CCG--CAU-GGGAC-AUUGCUC
NZ_JHUX01000003.1/375882-375927           GA-GUAUAAGCGGUUAG.U--GCGUAU--------------CA----------------------------------------ACA-ACG--CAU-GGGAC-AUUGCUC
NZ_LDWD01000058.1/7316-7274               GA-GUAUAAGCGGUUAG.U--GCGA--------------UCAU--------------------------------------------UCG--CAU-GGGAC-AUUGCUC
NZ_BCMA01000009.1/172405-172363           GA-GUAUAAGCGGUUAG.U--GCGU--------------GCAU--------------------------------------------UCG--CAU-GGGAC-AUUGCUC
NZ_BCMC01000014.1/22665-22623             GA-GUAUAAGCGGUUAG.U--GCGU--------------UCAG--------------------------------------------UCG--CAU-GGGAC-AUUGCUC
NZ_LRPD01000013.1/64723-64680             GA-GUAUAAGCGGUCAG.U--GUGU--------------ACCAA-------------------------------------------ACA--CGC-GGGAC-AUUGCUC
NZ_JSZD01000006.1/666196-666153           GA-GUAUAAGCGGUCAG.U--GUGU--------------AUCAA-------------------------------------------ACA--CGC-GGGAC-AUUGCUC
NZ_LLCZ01000026.1/404451-404408           GA-GUAUAAGCGGUCAG.U--GUGUA-------------GUAA--------------------------------------------ACA--UGC-GGGAC-AUUGCUC
NZ_JMNQ01000029.1/19279-19322             GA-GUAUAAGCGGUCAG.U--GUGUA-------------GUAA--------------------------------------------ACA--UGC-GGGAC-AUUGCUC
NZ_AGFH01000021.1/442214-442257           GA-GUAUAAGCGGUCAG.U--GUGUG-------------GUAA--------------------------------------------ACA--UGC-GGGAC-AUUGCUC
NZ_KB850000.1/1253501-1253458             GA-GUAUAAGCGGUCAG.U--GUGUU-------------GCAA--------------------------------------------ACA--UAC-GGGAC-AUUGCUC
NZ_KE007347.1/1376498-1376455             GA-GUAAAAGCGGUCAG.U--AUGUU-------------GUGA--------------------------------------------ACA--UAC-GGGAC-AUUGCUC
NZ_KB850086.1/3344298-3344255             GA-GUAUAAGCGGUCAG.U--GUGUU-------------GUGA--------------------------------------------ACA--CAC-GGGAC-AUUGCUC
NZ_AMZS01000026.1/39532-39575             GA-GUAUAAGCGGUCAG.U--AUGUU-------------GUGA--------------------------------------------ACA--UAC-GGGAC-AUUGCUC
NZ_JROB01000050.1/16761-16804             GA-GUAUAAGCGGUCAG.U--GUGUU-------------GUGA--------------------------------------------ACA--CAC-GGGAC-AUUGCUC
NZ_KI530699.1/1808707-1808750             GA-GUAUAAGCGGUCAG.U--AUGUU-------------GCAA--------------------------------------------ACA--UAC-GGGAC-AUUGCUC
NZ_AMJM01000083.1/31556-31599             GA-GUAUAAGCGGUCAG.U--AUGUU-------------GCAA--------------------------------------------ACA--UAC-GGGAC-AUUGCUC
NZ_KB849179.1/1425603-1425560             GA-GUAUAAGCGGUCAG.U--AUGUU-------------GCAA--------------------------------------------ACA--UAC-GGGAC-AUUGCUC
NZ_JFWP02000002.1/508380-508421           GA-GUAUAAGCGGUCAG.U--AUG---------------GCAAA--------------------------------------------CA--UAC-GGGAC-AUUGCUC
NZ_KB849202.1/1417022-1416980             GA-GUAUAAGCGGUCAG.U--GUGU--------------ACUU--------------------------------------------UCA--CAC-GGGAC-AUUGCUC
NZ_KB849759.1/1075662-1075621             GA-GUAUAAGCGGUUAG.U--GUGU---------------AAA--------------------------------------------ACA--CAU-GGGAC-AUUGCUC
NZ_JRUJ01000353.1/23875-23834             GA-GUAUAAGCGGUUAG.U--GUGU--------------AUU---------------------------------------------ACA--CAU-GGGAC-AUUGCUC
NZ_AMJC01000023.1/18330-18289             GA-GUAUAAGCGGUUAG.U--GUGU--------------AUU---------------------------------------------ACA--CAU-GGGAC-AUUGCUC
NZ_BBOS01000053.1/4255-4296               GA-GUAUAAGCGGUUAG.U--GUGU--------------AUU---------------------------------------------ACA--CAU-GGGAC-AUUGCUC
NZ_BCLZ01000023.1/57334-57375             GA-GUAUAAGCGGUUAG.U--GUGU--------------AUU---------------------------------------------ACA--CAU-GGGAC-AUUGCUC
NZ_AKIT01000011.1/12990-13036             GA-GUAUAAGCGGUCAG.C--GUGACAGC-------AGA----------------------------------------------U-UCA--CGC-AGGAC-AUUGCUC
SPBFG_GA1E3IJ02J3RUR/63-109               GA-GUAUAAGCGGUCAG.C--GUGACACC-------A----------------------------------------------GAU-UCA--CGC-AGGAC-AUUGCUC
NZ_LGIS01000016.1/129019-129065           GA-GUAUAAGCGGUCAG.C--GUGACAUC-------A----------------------------------------------GAU-UCA--CGC-AGGAC-AUUGCUC
NZ_AKIU01000034.1/15307-15261             GA-GUAUAAGCGGUCAG.C--GUGACAUC-------A----------------------------------------------GAU-UCA--CGC-AGGAC-AUUGCUC
NC_016027.1/329958-329996                 GA-GUAGAAGCGGUCGG.G--AU----------------CUCU----------------------------------------------G--UCC-UGGGC-AUUGCUC
NZ_CADT01000017.1/52904-52941             GA-GUAGAAGCGGUCGG.G--A-----------------UUUUU------------------------------------------------UCC-UGGGC-AUUGCUC
NZ_CADP01000029.1/31453-31416             GA-GUAGAAGCGGUCGG.G--AU-----------------UUU----------------------------------------------A--UCC-UGGGC-AUUGCUC
NZ_AFCH01000035.1/155272-155310           GA-GUAGAAGCGGUCUG.G--AC----------------AUGG----------------------------------------------G--UCC-UGGAC-AUUGCUC
NZ_KB822693.1/391352-391412               GA-GUAGAAGCGGUCAG.G--GGCCGGCGUC----UU-------A-CAG-----------------------------GACGCACG-GGCAUCCC-GGGAC-AUUGCUC
NZ_AROI01000008.1/176048-176009           GA-GUAGAAGCGGUCAG.G--GGC----------------CCC---------------------------------------------GC--CCC-GGGAC-AUUGCUC
wf3_AHAI15112_x1/683-722                  GA-GUAGAAGCGGUCAG.G--GG----------------CUAG---------------------------------------------GC--UCC-GGGAC-AUUGCUC
RicEn_FSXC17962_g1/482-443                GA-GUAGAAGCGGUCAG.G--GC----------------CCUUU---------------------------------------------G--CCU-GGGAC-AUUGCUC
NZ_AWXH01000005.1/315399-315357           GA-GUAGAAGCGGUCAG.C--ACAG--------------AUAU--------------------------------------------CGG--UGC-GGGAC-AUUGCUC
NZ_JONP01000011.1/114759-114799           GA-GUAGAAGCGGUCAG.G--GCGG---------------CC---------------------------------------------CCG--CCC-AGGAC-AUUGCUC
NZ_AUHM01000025.1/71753-71791             GA-GUAGAAGCGGUCAG.G--GC----------------CGAG----------------------------------------------G--CCC-GGGAC-AUUGCUC
topACOD_F95O9CU02FT1QD/63-103             GA-GUAGAAGCGGUCAG.G--GC----------------CUGUG-----------------------------------------C---G--CCC-GGGAC-AUUGCUC
JGI12097J13213_1008930/270-309            GA-GUAGAAGCGGUCAG.G--AC----------------AAGGC---------------------------------------------G--UCC-GGGAC-AUUGCUC
SPBFG_contig16070/15556-15598             GA-GUAGAAGCGGUCAG.U--GCAG--------------AACA--------------------------------------------UGG--CAU-GGGAC-AUUGCUC
SwRhRL2b_contig_3519689/89-47             GA-GUAGAAGCGGUCAG.C--GCAG--------------AUGC--------------------------------------------GUG--CGC-GGGAC-AUUGCUC
NZ_LHXI01000007.1/154576-154618           GA-GUAGAAGCGGUCAG.U--GCAG--------------CUCA--------------------------------------------GUG--CGC-GGGAC-AUUGCUC
NZ_LANE01000009.1/911624-911582           GA-GUAGAAGCGGUCAG.U--GCAG--------------AUAA--------------------------------------------CUG--CGC-GGGAC-AUUGCUC
GO4KUYH01BP5NZ/290-248                    GA-GUAGAAGCGGUCAG.U--GCAG--------------AUAA--------------------------------------------CUG--CGC-GGGAC-AUUGCUC
XylAfBA_contig15868/1550-1508             GA-GUAUAAGCGGUCAG.U--GCAG--------------GCAA--------------------------------------------CUG--CGC-GGGAC-AUUGCUC
NZ_ANKX01000029.1/155181-155223           GA-GUAGAAGCGGUCAG.U--GUGG--------------GCAA--------------------------------------------CUG--CGC-GGGAC-AUUGCUC
NZ_AEDL01000007.1/17163-17121             GA-GUAGAAGCGGUCAG.U--GCGG--------------GCAA--------------------------------------------CUG--CGC-GGGAC-AUUGCUC
NZ_MIZY01000021.1/57682-57724             GA-GUAGAAGCGGUCAG.U--GCAG--------------GCAA--------------------------------------------CUG--CGC-GGGAC-AUUGCUC
NZ_LRQU01000001.1/287556-287514           GA-GUAGAAGCGGUCAG.U--GCAG--------------GCAG--------------------------------------------CUG--CGC-GGGAC-AUUGCUC
NZ_CAQO01000083.1/57840-57882             GA-GUAGAAGCGGUCAG.U--GCAG--------------GCAG--------------------------------------------CUG--CGC-GGGAC-AUUGCUC
NC_021591.1/3425334-3425292               GA-GUAGAAGCGGUCAG.U--GCAG--------------GCAG--------------------------------------------UUG--CGC-GGGAC-AUUGCUC
NC_017047.1/2020078-2020120               GA-GUAGAAGCGGUCAG.U--GCAG--------------GCAA--------------------------------------------CUG--CGC-GGGAC-AUUGCUC
NZ_JQJR01000011.1/149283-149241           GA-GUAGAAGCGGUCAG.U--GCAG--------------GCAA--------------------------------------------CUG--CGC-GGGAC-AUUGCUC
NZ_JNVA01000012.1/31103-31061             GA-GUAGAAGCGGUCAG.U--GCGG--------------GCAA--------------------------------------------CUG--CGC-GGGAC-AUUGCUC
NZ_JMPO01000035.1/14502-14544             GA-GUAGAAGCGGUCAG.U--GCAG--------------GCAA--------------------------------------------CUG--CGC-GGGAC-AUUGCUC
NZ_AJHJ01000026.1/28591-28633             GA-GUAGAAGCGGUCAG.U--GCAG--------------ACAG--------------------------------------------CUG--CAU-GGGAC-AUUGCUC
NZ_AMYV01000050.1/7627-7670               GA-GUAGAAGCGGUCAG.U--GCGG--------------GAACU-------------------------------------------CCG--CGC-GGGAC-AUUGCUC
NZ_LMLI01000019.1/218309-218351           GA-GUAGAAGCGGUCAG.U--GCAG--------------AAAA--------------------------------------------GUG--CGC-GGGAC-AUUGCUC
GYQO9XB02JI9WY/60-97                      GA-GUAGAAGCGGUCAG.G--GC----------------GCA-----------------------------------------------G--CCC-GGGAC-AUUGCUC
NZ_KK211226.1/28467-28505                 GA-GUAGAAGCGGUCAG.G--GC----------------UCCC----------------------------------------------G--CCC-GGGAC-AUUGCUC
GBANfinal_contig28506/750-791             GA-GUAGAAGCGGUUAG.G--GCCC---------------ACC--------------------------------------------GGG--CCC-GGGAC-AUUGCUC
NZ_JNPD01000007.1/635638-635681           GA-GUAGAAGCGGUCAG.U--ACGA--------------UUUAU-------------------------------------------CCG--UAC-GGGAC-AUUGCUC
NZ_JHQH01000003.1/410655-410698           GA-GUAUAAGCGGUCAG.U--GCGG--------------UUUAU-------------------------------------------CCG--UAC-GGGAC-AUUGCUC
NZ_KK036708.1/1949827-1949784             GA-GUAGAAGCGCUCAG.U--ACGG--------------GUUAU-------------------------------------------CCA--UAC-GGGAC-AUUGCUC
NZ_JUXS01000185.1/37183-37140             GA-GUAGAAGCGGUCAG.U--ACGG--------------GUUAU-------------------------------------------CCA--UAC-GGGAC-AUUGCUC
NZ_LKKX01000056.1/28831-28874             GA-GUAGAAGCGGUCAG.U--ACGG--------------GUUAU-------------------------------------------CCA--UAC-GGGAC-AUUGCUC
NOM020_scaffold9573_6/152-109             GA-GUAGAUGCGGUCAG.U--ACGG--------------GUUAU-------------------------------------------CCA--UAC-GGGAC-AUUGCUC
2200880449/229-191                        GA-GUAGAAGCGGUCAG.G--GCCA--------------------------------------------------------------UGG--CUC-GGGAC-AUUGCUC
NZ_AGVZ01000008.1/355809-355847           GA-GUAGAAGCGGUCUG.A--GC----------------CUCG----------------------------------------------G--UUC-UGGAC-AUUGCUC
NZ_JRXL01000018.1/438846-438884           GA-GUAGAAGCGGUCUG.A--GC----------------CUCG----------------------------------------------G--UUC-UGGAC-AUUGCUC
NZ_ATTO01000033.1/68438-68476             GA-GUAGAAGCGGUCUG.A--AC----------------CUUG----------------------------------------------G--UUC-UGGAC-AUUGCUC
NZ_LMCW01000011.1/51205-51167             GA-GUAGAAGCGGUCUG.A--GC----------------CUUG----------------------------------------------G--UUC-UGGAC-AUUGCUC
NZ_AKKA01000095.1/139981-140019           GA-GUAGAAGCGGUCUG.A--AC----------------CUUG----------------------------------------------G--UUC-UGGAC-AUUGCUC
NZ_LMGN01000002.1/138899-138938           GA-GUAGAAGCGGUCUG.A--GC----------------CCGAC---------------------------------------------G--CUC-UGGAC-AUUGCUC
NZ_LMVL01000012.1/157398-157437           GA-GUAGAAGCGGUCUG.A--GC----------------CUGAC---------------------------------------------G--CUC-UGGGC-AUUGCUC
NZ_MBFA01000007.1/5696-5657               GA-GUAGAAGCGGUCUG.A--GCCU----------------G---------------------------------------------AGG--CUC-UGGGC-AUUGCUC
NZ_FNNW01000002.1/85696-85734             GA-GUAGAAGCGGUCGG.G--CC----------------ACGG----------------------------------------------G--GCC-UGGGC-AUUGCUC
NZ_KE384320.1/507012-507050               GA-GUAGAAGCGGUCAG.G--GA----------------GGUU----------------------------------------------A--CCC-GGGAC-AUUGCUC
NZ_JWYV01000001.1/583978-584016           GA-GUAGAAGCGGUCAG.G--GA----------------GGUU----------------------------------------------A--CCC-GGGAC-AUUGCUC
NZ_JXOK01000081.1/178301-178340           GA-GUAGAAGCGGUUAA.G--AG----------------UGAAU---------------------------------------------C--UCU-GGGAC-AUUGCUC
NZ_BCUC01000004.1/542279-542319           GA-GUAGAAGCGGUUAA.G--AGUU----------------GA--------------------------------------------AUC--UCU-GGGAC-AUUGCUC
NZ_BBJY01000008.1/1740-1698               GA-GUAGAAGCGGUUAG.G--AGUA--------------AGCG--------------------------------------------AAC--UCU-GGGAC-AUUGCUC
NZ_BCUC01000004.1/541956-541909           GA-GUAGAAGCGGUUAG.A--UACCUAAAC------A----------------------------------------------UAA-GGU--GUC-GGGAC-AUUGCUC
NZ_ACZP01000020.1/2696-2739               GA-GUAGAAGCGGUUAG.A--UGUC--------------GUGAU-------------------------------------------GGC--AUC-GGGAC-AUUGCUC
NZ_JQHW01000109.1/24471-24429             GA-GUAGAAGCGGUUAG.G--UGCC--------------GGAC--------------------------------------------GGC--AUC-GGGAC-AUUGCUC
NZ_LKHR01000014.1/135875-135833           GA-GUAGAAGCGGUUAG.G--UGCC--------------GGGC--------------------------------------------GGC--AUC-GGGAC-AUUGCUC
NZ_BBJY01000008.1/2070-2114               GA-GUAGAAGCGGUUAG.A--UACCA--------------AUGA-----------------------------------------C-GGU--AUC-GGGAC-AUUGCUC
NZ_JXOK01000081.1/177973-177930           GA-GUAGAAGCGGUUAG.A--UACC--------------GAAUU-------------------------------------------GGU--AUC-GGGAC-AUUGCUC
NZ_AJYK02000061.1/48241-48283             GA-GUAGAAGCGGUUAG.A--UGA----------------AUA---------------------------------------GA---AAC--AUC-GGGAC-AUUGCUC
NZ_AUFZ01000018.1/2310-2349               GA-GUAGAAGCGGUUAG.A--UG----------------CAAAA---------------------------------------------C--AUC-GGGAC-AUUGCUC
NZ_JTLJ01000041.1/36239-36277             GA-GUAGAAGCGGUCAG.G--GG----------------AUAU----------------------------------------------C--UCC-GGGAC-AUUGCUC
NZ_ASXT01000012.1/166882-166920           GA-GUAGAAGCGGUCAG.G--GG----------------UUAU----------------------------------------------C--UCC-GGGAC-AUUGCUC
NZ_JQHW01000109.1/24761-24799             GA-GUAGAAGCGGUCAG.G--GG----------------AGAU----------------------------------------------C--UCC-GGGAC-AUUGCUC
NZ_BCZR01000008.1/1852-1814               GA-GUAGAAGCGGUCAG.G--GG----------------AGAU----------------------------------------------C--UCC-GGGAC-AUUGCUC
NZ_LKHR01000014.1/136165-136203           GA-GUAGAAGCGGUCAG.G--GG----------------AGAG----------------------------------------------C--UCC-GGGAC-AUUGCUC
NZ_AUFZ01000018.1/2015-1975               GA-GUAGAAGCGGUUAG.G--UGC---------------UUUG---------------------------------------------GC--GCU-GGGAC-AUUGCUC
NZ_MBGD01000012.1/447870-447825           GA-GUAUAAGCGGUCAG.C--GCGGCC--------------CA----------------------------------------CCG-GCG--CGC-GGGAC-AUUGCUC
NC_020520.1/4245229-4245274               GG-GUAGAAGCAGUCAG.C--GUCG--------------GCCA----------------------------------------CGG-CGG--CGC-AGGUC-AUUGCCC
NZ_AAUW01000033.1/15988-15948             GA-GUAGAAGCUGUCAG.U--GCC---------------GUU---------------------------------------------CGG--CAC-GGGUC-AUUGCUC
NZ_CXST01000002.1/412811-412771           GA-GUAGAAGCUGUCAG.U--GC----------------CCAUG--------------------------------------------AG--CAC-GGGUC-AUUGCUC
NZ_JZEY01000054.1/2041767-2041726         GA-GUAGAAGCAGUCAG.A--CGCC---------------CCA--------------------------------------------GGC--GUC-CGGUC-AUUGCUC
AglaG_GBVDVLI01CXHVE/148-189              GA-GUAGAAGCAGUCAG.G--CGC---------------GAUGG--------------------------------------------GC--GUC-CGGUC-AUUGCUC
HLSNC_1001503/1133-1091                   GA-GUAGAAGCUGUCAG.C--GCCG--------------CGCG--------------------------------------------CGG--CGC-AGGUC-AUUGCUC
RicEn_C9356/364-404                       GA-GUAGAAGCAGUCAG.C--GCCG-------------C----------------------------------------------G-CGG--CGC-CGGUC-AUUGCUC
JGI12075J13256_1050094/17-57              GA-GUAGAAGCAGUCAA.C--GCCG---------------UC---------------------------------------------CGG--CGC-GGGUC-AUUGCUC
SL_9KL_010_SED_10068717/602-562           GA-GUAGAAGCAGUCAG.C--GCCC---------------CCA--------------------------------------------GGG--UGC--GGUC-AUUGCUC
NZ_KB908217.1/255197-255156               GA-GUAGAAGCUGUCAG.C--GCC---------------AUCC--------------------------------------------CGG--CGU-GGGUC-AUUGCUC
NZ_LGSQ01000018.1/69973-69932             GA-GUAGAAGCUGUCAA.C--GCC---------------AUCC--------------------------------------------CGG--CGU-GGGUC-AUUGCUC
NZ_LPXO01000002.1/301099-301058           GA-GUAGAAGCUGUCAG.C--GCC---------------ACAU------------------------------------------G--GG--CGU-CGGUC-AUUGCUC
F3OLC3J02J1BQO/140-182                    GA-GUAGAAGCUGUCAG.C--GCCU--------------GCCU--------------------------------------------CGG--CGC-CGGUC-AUUGCUC
NZ_JGYG01000014.1/39312-39346             GA-GUAGAAGCAGUCGG.G--------------------UUCG--------------------------------------------------CC-CGGAC-AUUGCUC
NZ_ATTO01000033.1/71307-71342             GA-GUAGAAGCAGUCGG.G--------------------CACC-------------------------------------------------ACC-CGGAC-AUUGCUC
NZ_LMGN01000002.1/141771-141805           GA-GUAGAAGCAGUCGG.G--UG------------------------------------------------------------------C--GCC-CGGAC-AUUGCUC
NZ_LMVL01000012.1/160237-160271           GA-GUAGAAGCAGUCGG.G--CA------------------------------------------------------------------U--GCC-CGGAC-AUUGCUC
NZ_LMCW01000011.1/48348-48312             GA-GUAGAAGCAGUCGG.G--C------------------CCU----------------------------------------------G--CCC-CGGAC-AUUGCUC
NZ_AQWI01000061.1/166677-166712           GA-GUAGAAGCAGUCCG.G--C------------------CUU-------------------------------------------------GCC-CGGAC-AUUGCUC
NZ_ATTP01000012.1/157914-157949           GA-GUAGAAGCAGUCGG.G--C------------------CUU-------------------------------------------------GCC-CGGAC-AUUGCUC
NZ_JRXL01000018.1/441713-441748           GA-GUAGAAGCGGUCGG.G--C------------------CUU-------------------------------------------------GCC-CGGAC-AUUGCUC
NZ_KB890826.1/84686-84651                 GA-GUAGAAGCAGUCGG.G--CC------------------C-----------------------------------------------U--GCC-CGGAC-AUUGCUC
NZ_AGVZ01000008.1/358679-358714           GA-GUAGAAGCAGUCGG.G--CC------------------C-----------------------------------------------U--GCC-CGGAC-AUUGCUC
JGI11944J13513_1038340/1065-1010          GA-GUAGAAGCGUUCAA.C--CCCGUGCAA-----UG--------CGU-------------------------------UGCGAUG-CGG--GGU-GGGAA-AUUGCUC
NZ_ANOY02000775.1/6699-6763               GA-GUAGAAGCGUUCAG.CAACGCCCGCCUG---CCG---------UCCC--------------------------GGCAGGUGUC-AGC--GGCCCGGGA-AUUGCUC
NZ_LDSL01000007.1/5257-5321               GA-GUAGAAGCGUUCAG.CAACGCCCACCUG----CC---------GCCAC-------------------------GGCGGGUGUC-AGC--GGCCCGGGA-AUUGCUC
NZ_LMIE01000022.1/233734-233689           GA-GUAGAAGCGUUCAG.C--GCCGCGCC--------AU----------------------------------------------G-CGA--AGC-AGGAA-AUUGCUC
NZ_BCTI01000017.1/13425-13382             GA-GUAGAAGCGUUCAG.C--CCGC--------------GUCAC-------------------------------------------GCG--AGC-AGGAA-AUUGCUC
topACOD_F95O9CU02H865C/227-184            GA-GUAGAAGCGUUCAG.C--CCGC--------------GCCGC-------------------------------------------GCG--AGC-AGGAA-AUUGCUC
NZ_KB907460.1/52583-52636                 GA-GUAGAAGCGUUCAG.C--CGCGCGGUG------C-C-----CC----------------------------------ACGCAU-CCC--GGC-GGGAA-AUUGCUC
NZ_LMDW01000002.1/59328-59276             GA-GUAGAAGCGUUCAG.C--CAGGCGACG-----GU-------UC-----------------------------------CCGUC-GAU--GGC-AGGAA-AUUGCUC
NZ_JXQQ01000012.1/54899-54952             GA-GUAGAAGCGUUCAG.C--CGCAGGGU-------GCC-----CC-----------------------------------AUGCA-UCC-AGGC-AGGAA-AUUGCUC
NC_014931.1/5009964-5009908               GA-GUAGAAGCGUUCAG.C--CGCACGAUG-----UU-------CCA--------------------------------CGCAGCA-UCC-AGGC-AGGAA-AUUGCUC
NZ_LMEK01000012.1/900720-900668           GA-GUAGAAGCGUUCAG.C--CACGCGACGG----UU-C-------------------------------------------CCGU-CGA-UGGC-AGGAA-AUUGCUC
NZ_AKIW01000080.1/16432-16380             GA-GUAGAAGCGUUCAG.C--CACGCGACGG----UU-C-------------------------------------------CCGU-CGA-UGGU-GGGAA-AUUGCUC
NZ_JHVQ01000005.1/60580-60538             GA-GUAGAAGCGUUCAG.C--CGGC--------------GUUG--------------------------------------------GUC--GGC-AGGAA-AUUGCUC
NZ_JZWI01000053.1/20694-20731             GA-GUAGAAGCGUUCAG.C--C-----------------CUUGC------------------------------------------------GGC-AGGAA-AUUGCUC
NZ_LMCQ01000019.1/413088-413125           GA-GUAGAAGCGUUCAG.C--C-----------------CCCGC------------------------------------------------GGC-AGGAA-AUUGCUC
SwRhRL2b_contig_3742423/304-341           GA-GUAGAAGCGUUCAG.C--C-----------------CUCGC------------------------------------------------GGC-AGGAA-AUUGCUC
4491734.3.5975325/26-89                   GA-GUAGAAGCGUUCAG.C--CCGGUGCAAG---UUU---------UCGAA-------------------------UUUGUUGCAC-CCG-CGGC-AGGAA-AUUGCUC
NZ_LMEV01000017.1/337123-337189           GA-GUAGAAGCGUUCAG.C--CUCGCGCAUGU--CUU---------UUUCAU----------------------AAGGCAGGCCGA-CGA--AGC-AGGAA-AUUGCUC
NZ_BCUS01000014.1/27635-27570             GA-GUAGAAGCGUUCAG.C--CUCGCGCAUG---CCU---------UUUCAA----------------------CCGGCAUGCCGA-CGA--AGC-AGGAA-AUUGCUC
3300000052_368248/152-83                  GA-GUAGAAGCGUUCAC.U--GCGCAGCCCU----UC---------AUGCCGUGG-----------------AGCAUGAGGGCCAG-GC---CAGCCGGAA-AUUGCUC
JCVI_READ_1103769995784/863-794           GA-GUAGAAGCGUUCAC.U--GCGUUGCCCC----CC--------CUGUGCCA--------------------UCCUGCACGGGCG-AUG-CCAGUCGGAA-AUUGCUC
NZ_LHUP01000091.1/10046-10113             GA-GUAGAAGCGUUCAC.U--GCGUUAUCCCU-GUGC---------CACCC------------------------UGCACGAGGCG-AUG-CCAGUCGGAA-AUUGCUC
NZ_LMGP01000018.1/229654-229721           GA-GUAGAAGCGUUCAC.U--GCGUUGUCCCU-GUGC---------CAUCC------------------------UGCACGAGGCG-AUG-CCAGUCGGAA-AUUGCUC
APMI01147378.1/240-307                    GA-GUAGAAGCGUUCAC.U--GCGUUGUCCCU-GUGC---------CAUCC------------------------UGCACGAGGCG-ACG-CCAGUCGGAA-AUUGCUC
NC_018708.1/1150341-1150408               GA-GUAGAAGCGUUCAC.U--GCGUUGUCCCU-GUGC---------CAUCC------------------------UGCACGGGGCA-AUG-CCAGUCGGAA-AUUGCUC
3300000052_095859/148-80                  GA-GUAGAAGCGUUCAC.U--GCGUUGCCCC---CUG---------UGCAGUC---------------------CUGCACGACGCG-AUG-CCAGUCGGAA-AUUGCUC
NZ_LMHQ01000012.1/280833-280901           GA-GUAGAAGCGUUCAC.U--GCGUUGCCCCC--UGU---------GCCAUC----------------------CUGCACGGGGCG-AUG-CCAGUCGGAA-AUUGCUC
NZ_JXYQ01000039.1/1931-1863               GA-GUAGAAGCGUUCAC.U--GCGUUGCCCCA--UGU---------GCAGUC----------------------CUGCACGACGCG-AUG-CCAGCCGGAA-AUUGCUC
NZ_LMDQ01000013.1/244606-244673           GA-GUAGAAGCGUUCAC.U--GCGUUGCCCCU--GUG---------CCAUCC-----------------------UGCGCGGGGCG-AUG-CCAGUCGGAA-AUUGCUC
NZ_LUKZ01000033.1/92737-92804             GA-GUAGAAGCGUUCAC.U--GCGUUGCCCUU--GCG---------CCAUCC-----------------------UGCACGGGGAG-AUG-CCAGUCGGAA-AUUGCUC
orpgwFw301_FCAY29418_b1/203-135           GA-GUAGAAGCGUUCAC.U--GCGUUGCUCGC-UGUG---------CCAUCC-----------------------UGCACGGGGCG-AUG-CCAGUCGGAA-AUUGCUC
NZ_JEMG01000001.1/1990799-1990846         GA-GUAGAAGCGUUCAC.C---CAACCCC-------U---------------------------------------------GGGG-UUG--UGGCCGGAA-AUUGCUC
NZ_AUFE01000062.1/4016-4090               GA-GUAGAAGCGUUCAC.U--GUCGCGCCGGG-AGCC---------GAACAGCAU----------------UUCGGAUAAUCAGCG-CGA--CAGCCGGAA-AUUGCUC
NZ_LPHG01000034.1/33442-33369             GA-GUAGAAGCGUUCAC.U--GCUGCGCGAAGUGGCC---------CCCGCCCU------------------UCGAUCGAAUGGCG-CAG--CAGCCGGAA-AUUGCUC
NZ_BBQS01000055.1/78238-78164             GA-GUAGAAGCGUUCAC.U--GCUGCGUGAAG-UGCC---------GCCCGGUAC----------------UUCGGUUGAUUGGCG-CAG--CGGCCGGAA-AUUGCUC
NZ_ASZV01000046.1/90070-90144             GA-GUAGAAGCGUUCAC.U--GCUGCGUGAAG-UGCC---------GCCCGGUAC----------------UUCGGUUGAUCGGCG-CAG--CGGCCGGAA-AUUGCUC
NZ_LMKO01000026.1/115937-116011           GA-GUAGAAGCGUUCAC.C--GUCGCACCGCA-GGCG---------CCGCCAUCG----------------GCACGCCGCCGGGAA-GGU--CGGCCGGAA-AUUGCUC
NZ_LMIH01000011.1/93761-93694             GA-GUAGAAGCGUUCAC.U--GCGCGGCGGGU-CGGG---------AGGUUC-----------------------UCCCGCCGUGC-CAG--CGGCCGGAA-AUUGCUC
NZ_LMIJ01000003.1/259497-259430           GA-GUAGAAGCGUUCAC.U--GCGCGGCGGGU--CGG---------GAUGUU----------------------GUCCCGCCAUGC-CAG--CGGCCGGAA-AUUGCUC
NZ_BCTI01000017.1/13539-13588             GA-GUAGAAGCGUUCAG.C--GGGUCGCCC------C---------------------------------------------ACGC-ACC--CGCCCGGAA-AUUGCUC
NZ_BBQN01000083.1/46277-46318             GA-GUAGAAGCGUUCAG.C--GGC---------------CUGC---------------------------------------------GC--CGCCCGGAA-AUUGCUC
NZ_LPHG01000034.1/33679-33731             GA-GUAGAAGCGUUCAC.C--GGCCGCGGG------U-------CA-----------------------------------UUGGC-GGC--GGGCAGGAA-AUUGCUC
NZ_LMIJ01000003.1/255053-255131           GA-GUAGAAGCGUUCAC.C--GCCAUGGGCCG--CGC---------CUGCACCGCCAC-----------GGUGCCGCGCACGGCCC-GGG--CGUCCGGAA-AUUGCUC
NZ_LMIH01000011.1/89308-89386             GA-GUAGAAGCGUUCAC.C--GCCACGGCUCG--CGC---------CUGCACCGCCAA-----------GGUGCUGCGCACGGCAC-AGG--CGUCCGGAA-AUUGCUC
NZ_ANOY02000775.1/6469-6422               GA-GUAGAAGCGUUCAG.C--GGCCCCAC-----------------------------------------------------CCGG-AGC--CGCCCGGAA-AUUGCUC
NZ_LDSL01000007.1/5029-4980               GA-GUAGAAGCGUUCAG.C--GGCCCACCU------U-C--------------------------------------------UGG-CGC--CGCCCGGAA-AUUGCUC
NZ_CP014845.1/1377179-1377116             GA-GUAGAAGCGUUCAC.C--AGCCGCGUGC----CA---------GAUCG------------------------AUGCGCAUGCG-GGC--UGGCCGGGA-AUUGCUC
NC_010530.1/999357-999420                 GA-GUAGAAGCGUUCAC.C--AGCCGCGCGC----CA---------GAUCG------------------------AUGCGCAUGGC-GGC--UGGCCGGGA-AUUGCUC
NZ_AXAK01000001.1/280410-280347           GA-GUAGAAGCGUUCAC.C--AGCCGCGCGC----CA---------GAUCG------------------------AUGCGCAUGCC-GGC--UGGCCGGGA-AUUGCUC
NZ_AQUR01000103.1/152772-152835           GA-GUAGAAGCGUUCAC.C--AGCCGCGCGC----CA---------GAUCG------------------------AUGCGCAUGCG-GGC--UGGCCGGGA-AUUGCUC
NZ_BBQS01000055.1/78440-78493             GA-GUAGAAGCGUUCAC.C--AGCCGCGC-------ACA-----CC-----------------------------------AUGCC-GGC--UGGCCGGGA-AUUGCUC
NZ_AUFE01000062.1/3807-3754               GA-GUAGAAGCGUUCAC.C--AGUCGCGCA-----UG---------U---------------------------------UGUGCC-GGC--UGGCCGGGA-AUUGCUC
NZ_KB903184.1/66712-66776                 GA-GUAGAAGCGUUCAC.C--AUUCCCGCGGC--GCG---------UCACA-------------------------GACGCACGCC-AGA--UGGCCGGGA-AUUGCUC
NC_015723.1/1141839-1141903               GA-GUAGAAGCGUUCAC.C--AUCCCCGCGGC--GCG---------UCGCA-------------------------GACGCACGCC-GGA--UGGCCGGGA-AUUGCUC
NZ_JFJW01000094.1/50625-50689             GA-GUAGAAGCGUUCAC.C--AUCCGCGCCGC--GCG---------UCACA-------------------------GACGCACGCC-GGA--UGGCCGGGA-AUUGCUC
NZ_BCZN01000020.1/55016-55080             GA-GUAGAAGCGUUCAC.C--AUCCGCGCGGC--GCG---------UCGCA-------------------------GACGCACGCC-GGA--UGGCCGGGA-AUUGCUC
NZ_AEGR01000054.1/44450-44496             GA-GUAGAAGCGUUCAG.C--GCAGGCCC-------AG-----------------------------------------------C-CAG--CGCCCGGAA-AUUGCUC
NZ_AEGR01000054.1/44363-44317             GA-GUAGAAGCGUUCAG.C--GCAGGCCC-------AG-----------------------------------------------C-CAG--CGCCCGGAA-AUUGCUC
NZ_LMKO01000026.1/119884-119939           GA-GUAGAAGCGUUCAG.C-AGCAUGCCCC------GGC-------C--------------------------------UG-GGGC-CUG--CGCCCGGAA-AUUGCUC
NZ_JQKD01000007.1/35361-35310             GA-GUAGAAGCGUUCAG.C--GGCCCGGCC-----UG-C-------------------------------------------CGGC-AGC--CGCCCGGAA-AUUGCUC
2232003864/365-320                        GA-GUAGAAGCGUUCAC.C--GGCCUGGU--------GC------------------------------------------------GGC--CGGCCGGAA-AUUGCUC
NZ_KB905932.1/21857-21912                 GA-GUAGAAGCGUUCAC.C--GUCCUGGUG------C-C-----CCA---------------------------------AGCUCA-GAA--CGGCCGGAA-AUUGCUC
topACOD_F95O9CU02IV6Q5/71-27              GA-GUAGAAGCGUUCAG.C--AGCCC-------------GCAC--------------------------------------------GGC--CGCCCGGAA-AUUGCUC
PRT_FXEMIOB02J21P8/394-451                GA-GUAGAAGCGUUCAG.C--GGCAGAUGC-----AC-------C-AU------------------------------CGAAAGUG-CGC--CGCCCGGAA-AUUGCUC
NZ_LKTU01000010.1/87259-87203             GA-GUAGAAGCGUUCAG.C--GGCAGAUGC------A-------CCAU-------------------------------CGAAGUG-CGC--CGCCCGGAA-AUUGCUC
NZ_JEMG01000001.1/1990712-1990666         GA-GUAGAAGCGUUCAG.C--GUUG--------------GCCA----------------------------------------GCC-CGG--CGCCCGGAA-AUUGCUC
NZ_BADL01000600.1/4476-4519               GA-GUAGAAGCGUUCAG.C--GGCC--------------GCCC--------------------------------------------GGC--CGCCCGGAA-AUUGCUC
NZ_KB906258.1/216049-216089               GA-GUAGAAGCGUUCAG.C--GG----------------CCCA---------------------------------------------GC--CGCCCGGAA-AUUGCUC
orpgwFw301_FCAY68927_y2/200-238           GA-GUAGAAGCGUUCAG.C--GG-----------------CCA----------------------------------------------C--CGCCCGGAA-AUUGCUC
NZ_LMDQ01000013.1/248588-248550           GA-GUAGAAGCGUUCAG.C--GG-----------------CCA----------------------------------------------C--CGCCCGGAA-AUUGCUC
JGI11944J13513_1002843/2603-2559          GA-GUAGAAGCGUUCAG.C--GGCC--------------GAAAC-------------------------------------------AGC--CGCCCGGAA-AUUGCUC
NZ_JZWI01000053.1/20557-20500             GA-GUAGAAGCGUUCAG.C--AGCGCACGC-----AC-C-------AC-------------------------------CCUUGUG-CGC-UCGCCCGGAA-AUUGCUC
NZ_LMCQ01000019.1/412953-412896           GA-GUAGAAGCGUUCAG.C--AGCGCACGC-----AC-C-------AC-------------------------------CGUUGUG-CGC-CCGCCCGGAA-AUUGCUC
NZ_BCUT01000005.1/642133-642076           GA-GUAGAAGCGUUCAG.C--AGCGCACGC-----AC-C-------AC-------------------------------CCUUGUG-CGC-CCGCCCGGAA-AUUGCUC
NZ_BCUS01000014.1/27768-27825             GA-GUAGAAGCGUUCAG.C--AGCGCACGC-----AC-C-------AA-------------------------------CCCCGUG-CGC-CCGCCCGGAA-AUUGCUC
NZ_LMEV01000017.1/337000-336943           GA-GUAGAAGCGUUCAG.C--AGCGCACGC-----AC-------C-AU-------------------------------CCCCGUG-CGC-CCGCCCGGAA-AUUGCUC
NZ_KB907460.1/52462-52405                 GA-GUAGAAGCGUUCAG.C--AGCGCACGC------ACC-------AC-------------------------------GACUGUG-CGC-CCGCCCGGAA-AUUGCUC
NZ_JXQQ01000012.1/54765-54709             GA-GUAGAAGCGUUCAG.C--AGCGCACGC------ACC-------AC-------------------------------GAAAGUG-CGC--CGCCCGGAA-AUUGCUC
NZ_AKIW01000080.1/16555-16612             GA-GUAGAAGCGUUCAG.C--AGCGCACGC------ACC-------AC-------------------------------GAACGUG-CGC-CCGCCCGGAA-AUUGCUC
NZ_LMDW01000002.1/59449-59506             GA-GUAGAAGCGUUCAG.C--AGCGCACGC------ACC-------AC-------------------------------GAACGUG-CGC-CCGCCCGGAA-AUUGCUC
NZ_JHVQ01000005.1/60674-60730             GA-GUAGAAGCGUUCAG.C--AGCGCACGC-----AC--------CGC-------------------------------AUCAGUG-CGC--CGCCCGGAA-AUUGCUC
M3P_1001544/1660-1612                     GA-GUAGAAGCGUUCAC.C--UGCACAGUU------U----------------------------------------------GCU-UGC--AGUCCGGAA-AUUGCUC
NZ_AUMO01000023.1/135008-135049           GA-GUAGAAGCGUUCAC.C--GCC---------------GCAA---------------------------------------------GG--CGGCCGGAA-AUUGCUC
NZ_KN549094.1/156531-156616               GA-GUAGAAGCGUUCAC.C--GCAAAGCGCAG-AUGC---------ACCAGCACGGCACCG-----GCCGGUGCCGCAUCAGCGCC-AAG--CGGCCGGAA-AUUGCUC
NZ_AXWS01000008.1/726973-726896           GA-GUAGAAGCGUUCAC.C--GCCCCACCCGC--GCC---------ACGCACCACCA------------CGGCGCAUUUCACCCCG-GGG--CGGCCGGAA-AUUGCUC
GX8B9KJ01B1JU3/118-207                    GA-GUAGAAGCGUUCAC.C--GCACUGGUGCG--GCG---------CGGCAGCCCAGAUGCGGGCUGCGCGCACCGGAAUCGACCG-CCG--CGGCCGGAA-AUUGCUC
NZ_BCZN01000020.1/54862-54823             GA-GUAGAAGCGUUCAG.C--GG----------------CACG----------------------------------------------C--CGCCCGGAA-AUUGCUC
NC_015723.1/1141687-1141648               GA-GUAGAAGCGUUCAG.C--GG----------------CACG----------------------------------------------C--CGCCCGGAA-AUUGCUC
NZ_JFJW01000094.1/50472-50433             GA-GUAGAAGCGUUCAG.C--GG----------------CACG----------------------------------------------C--CGCCCGGAA-AUUGCUC
NZ_LCZH01000009.1/265546-265594           GA-GUAGAAGCGUUCAG.CUUGCCG--------------GUUU---------------------------------------GUGC-CGG--CGC-GGGUC-AUUGCUC
NZ_LWCN01000004.1/2921713-2921761         GA-GUAGAAGCGUUCAG.CUUGCCGGUCU-----------------------------------------------------GUGC-CGG--CGC-GGGUC-AUUGCUC
NZ_BCTO01000006.1/19090-19138             GA-GUAGAAGCGUUCAG.CUUGCCGGCCU-------G----------------------------------------------UGC-CGG--CGC-GGGUC-AUUGCUC
NZ_LFLS01000023.1/31141-31216             GA-GUAGAAGCGUUCAC.C--UCUCGGGUUG---CCG---------CCGGCGUCUGC-------------CGGUUACCGCAGUCCC-GCG--CGGCCGGGA-AUUGCUC
NZ_KB906258.1/215870-215805               GA-GUAGAAGCGUUCAG.C--UGCCCUGUCC----GG---------CCGGUG----------------------UGCCGGGCCUGG-GGC--AGACCGGGA-AUUGCUC
NZ_KI912466.1/173509-173444               GA-GUAGAAGCGUUCAG.C--UGCCCGAUCC---GGC---------CGGUGU-----------------------GCCGGGCCUGG-GGC--AGACCGGGA-AUUGCUC
#=GC SS_cons                              <<.<...-----<<<-<.<..<<<<____........______.__..................................._____.>>>..>>>.-->>>.-...>>>
#=GC R2R_LABEL				  ....K................<......................................................................>................
#=GF R2R var_hairpin < >
#=GF R2R turn_stem_at_internal K +1 r
//
